# Supplementary material for: TDP-43 regulates site-specific 2′-O-methylation of U1 and U2 snRNAs via controlling the Cajal body localization of a subset of C/D scaRNAs
Source: Nucleic Acids Res. 2019 Feb 13;47(5):2487–505. doi: 10.1093/nar/gkz086 (PMC6412121; doi:10.1093/nar/gkz086)
Supplement: Supplementary Data [file gkz086_supplemental_files.zip]

Archive with 3 entries (3 files):
- Izumikawa et al Supplementary Materials_Rivised.pdf
- Supplementary_Table_S3.xlsx
- Supplementary_Table_S5.xlsx
