# Supplementary material for: TDP-43 regulates site-specific 2′-O-methylation of U1 and U2 snRNAs via controlling the Cajal body localization of a subset of C/D scaRNAs
Source: Nucleic Acids Res. 2019 Feb 13;47(5):2487–505. doi: 10.1093/nar/gkz086 (PMC6412121; doi:10.1093/nar/gkz086)
Supplement: Supplementary Data [file gkz086_supplemental_files.zip › Supplementary_Table_S3.xlsx]

## Sheet: Sheet1
Supplementary Table S3. Identification of scaRNAs associated with TDP-43 by LC-MS-Ariadne analysis
					Observed			Theoretical		MS/MS fragment ions detected
RNA name and sequencea	T1 fragment sequence	Positions	Identification method	Identified sequenceb	m/z	Charge	Molecular weight	Molecular weight	Molecular weight error (ppm)	a series	c series	w series	y series
>NR_003023.1 Homo sapiens small Cajal body-specific RNA 2 (SCARNA2), guide RNA GUUUUAGGGAGGGAGAGCGGCCUGGGUCCUGGGUGUUGUGUGCGGAGCUGUGGCGUCGCGUGUGAGGCGCGUGCAGGGUGAGUGUGAGUGGACGCGUGAGUGUGUGAGUGUGCGCGCUUGGAGCGUGUUAGGCGAGUGCGUGCGCCCACCCCUGCGCCCCUCCUCCCGCUUACACUUUGAUCUUAUUUGAUCGGAUCGUGACCCCAGCCCCGCCGGGCCGACCCGAAAUGAAAAGCUCUCCUCCUGCGAAGCCCCCUCGGGGCGCUGUGCAGCGAGGCCCCUUAGGCGGCGGCCACGCUGUGGUCCCCGAGGUCCCGGAG…	G	1, 8, 9, 12, 13, 20, 25, 26, 32, 33, 45, 53, 67, 77, 78, 91, 121, 132, 194, 216, 217, 260, 261, 262, 277, 286, 289, 292, 303, 312, 318, 324, 332, 333, 334, 339, 374, 378, 379, 390, 406, 420	ND
	UUUUAG	2-7	A	UUUUAGp	957.1	2-	1916.21	1916.21	1.45	6	1, 3, 4, 5	1	1, 2, 3, 5
	AG	10-11, 14-15, 16-17, 46-47, 65-66, 81-82, 87-88, 99-100, 107-108, 122-123, 135-136, 275-276, 310-311, 319-320, 372-373, 404-405	M	AGp	691.103	1-	692.111	692.111	0.21	2	1	1	1
	CG	18-19, 43-44, 54-55, 59-60, 68-69, 70-71, 95-96, 113-114, 115-116, 124-125, 133-134, 139-140, 143-144, 155-156, 247-248, 263-264, 273-274, 287-288, 290-291, 330-331, 340-341, 407-408	ND
	CCUG	21-24	A	CCUGp	638.577	2-	1279.17	1279.17	1.37	2, 3, 4	1, 2, 3	1, 2, 3	1, 2, 3
	UCCUG	27-31	A	UCCUGp	791.589	2-	1585.19	1585.19	0.55	2, 3, 5	1, 2, 3, 4	1, 2, 3	1, 2, 3, 4
	UG	34-35, 39-40, 41-42, 51-52, 61-62, 63-64, 72-73, 79-80, 83-84, 85-86, 89-90, 97-98, 101-102, 103-104, 105-106, 109-110, 111-112, 126-127, 137-138, 141-142, 199-200, 268-269, 301-302, 350-351	ND
	UUG	36-38	M	UUGp	486.547	2-	975.109	975.109	0.5	2, 3	1, 2	1, 2	1, 2
	CUG	48-50, 265-267, 298-300, 321-323	M	CUGp	486.055	2-	974.125	974.125	0.45	2, 3	1, 2	1, 2	1, 2
	UCG	56-58	M	UCGp	486.055	2-	974.125	974.125	0	2, 3	1, 2	1, 2	1, 2
	CAG	74-76, 270-272	M	CAGp	497.569	2-	997.152	997.152	0.26	2, 3	1, 2	1, 2	1, 2
	ACG	92-94, 369-371	M	ACGp	497.569	2-	997.153	997.152	0.69		1, 2	1, 2	1, 2
	CUUG	117-120, 380-383	A	CUUGp	639.068	2-	1280.15	1280.15	0.41	2, 3, 4	1, 2, 3	1, 2, 3	1, 2, 3
	UUAG	128-131	M	UUAGp	651.077	2-	1304.17	1304.16	4.99	2	1, 2, 3	1, 2	1, 2, 3
	CCCACCCCUG	145-154	A	CCCACCCCUGp	1043.47	3-	3133.43	3133.42	1.39	3, 10	1, 2, 3, 4, 6, 7	2, 3, 4	1, 2, 3, 5
	CCCCUCCUCCCG	157-168	A	CCCCUCCUCCCGp	1239.16	3-	3720.49	3720.48	2.2	12	1, 2, 3, 5, 6, 8	1, 2, 3, 5, 6	1, 2, 3, 6
	CUUACACUUUG	169-179	A	CUUACACUUUGp	1154.47	3-	3466.42	3466.41	1.06	11	1, 2, 3, 4, 6	4, 5	1, 2, 3, 4, 5, 6, 10
	AUCUUAUUUG	180-189	M	AUCUUAUUUGp	1053.11	3-	3162.36	3162.36	2.1	3, 10	2, 3, 4, 5, 6, 7	2, 4, 7, 9	1, 2, 3, 4, 5, 6, 9
	AUCG	190-193, 195-198	A	AUCGp	650.582	2-	1303.18	1303.18	0.4	2, 3, 4	1, 2, 3	1, 2	1, 2, 3
	ACCCCAG	201-207	A	ACCCCAGp	1119.66	2-	2241.33	2241.33	1.56	2, 3, 7	1, 2, 3, 4	1, 2, 3, 5	1, 2, 3, 6
	CCCCG	208-212	A	CCCCGp	790.605	2-	1583.22	1583.22	0.78	3, 5	1, 2, 3	1, 2	1, 2, 3
	CCCCG	208-212	A	CCCCG>p	781.599	2-	1565.21	1565.21	0.21		1, 2, 3	1, 2	1, 2
	CCG	213-215, 218-220, 375-377	M	CCGp	485.565	2-	973.144	973.141	3.72		1, 2		1, 2
	ACCCG	221-225	A	ACCCGp	802.61	2-	1607.23	1607.23	-0.29	3, 5	1, 2, 3	1	1, 2, 3
	AAAUG	226-230	A	AAAUGp	827.113	2-	1656.24	1656.24	0.29	3, 5	1, 2, 3, 4	1, 2, 3	1, 2, 3, 4
	AAAAG	231-235	A	AAAAGp	838.628	2-	1679.27	1679.27	1.02	5	1, 2, 3, 4	1, 3	1, 2, 3
	CUCUCCUCCUG	236-246	A	CUCUCCUCCUGp	1138.13	3-	3417.41	3417.41	0.47	3, 11	1, 2, 4, 6, 8	2, 3, 6	1, 2, 3, 4, 5, 7, 10
	AAG	249-251, 347-349	M	AAGp	509.574	2-	1021.16	1021.16	-1.01	2, 3	1, 2	1, 2	1, 2
	CCCCCUCG	252-259	A	CCCCCUCGp	1248.66	2-	2499.33	2499.33	-0.71	8	1, 2, 3	1, 6	1, 2, 3, 7
	CCCCUUAG	278-285	A	CCCCUUAGp	1261.16	2-	2524.33	2524.33	0.7	3, 8	1, 2, 3, 4, 7	1, 4	1, 2, 3, 4, 7
	CCACG	293-297	A	CCACGp	802.611	2-	1607.24	1607.23	0.76	5	1, 2, 3	1, 4	1, 2, 3
	UCCCCG	304-309, 384-389	A	UCCCCGp	943.618	2-	1889.25	1889.25	0.96	2, 4, 6	1, 2, 3, 4, 5	1, 2, 3	1, 2, 3, 4, 5
	UCCCG	313-317	M	UCCCGp	791.097	2-	1584.21	1584.21	0.62	2, 3, 4, 5	1, 2, 3, 4	1, 2, 3	1, 2, 3, 4
	CCCUG	325-329	A	CCCUGp	791.096	2-	1584.21	1584.21	-0.77	3, 5	1, 2, 3, 4	1, 2, 3	1, 2, 3, 4
	CCCG	335-338	M	CCCGp	638.084	2-	1278.18	1278.18	0.13	2, 3, 4	1, 2, 3	1, 2	1, 2, 3
	CUCAG	342-346	A	CUCAGp	803.103	2-	1608.22	1608.22	0.84	3, 5	1, 2, 3, 4	1, 2	1, 2, 3, 4
	AUG	352-354	M	AUGp	498.061	2-	998.136	998.136	0.01	2, 3	1, 2	1, 2	1, 2
	AAUUG	355-359	A	AAUUGp	815.6	2-	1633.21	1633.21	0.37	3, 5	1, 2, 3, 4	1, 3	1, 2, 3, 4
	AUCAG	360-364	M	AUCAGp	815.108	2-	1632.23	1632.23	0.16	3, 5	1, 2, 3, 4	1, 2, 3, 4	1, 2, 3, 4
	AUAG	365-368	A	AUAGp	662.587	2-	1327.19	1327.19	0.13	2, 3, 4	1, 2, 3	1, 2	1, 2, 3
	CCACUG	391-396	A	CCACUGp	955.624	2-	1913.26	1913.26	1.08	6	1, 2, 3, 4	1, 2, 5	1, 2, 3, 5
	AUUAUCG	397-403	A	AUUAUCGp	1121.13	2-	2244.28	2244.28	1.28	7	1, 2, 4, 6	1, 6	1, 2, 3, 6
	AUUCUG	409-414	A	AUUCUGp	956.607	2-	1915.23	1915.23	0.69	3, 4, 6	1, 2, 3, 4, 5	1, 2	1, 2, 3, 5
	AUCUG	415-419	A	AUCUGp	803.595	2-	1609.2	1609.2	1.51	3, 5	1, 2, 3, 4	1	1, 2, 3, 4
>NR_132754.1 Homo sapiens small Cajal body-specific RNA 28 (SCARNA28), guide RNA AAGCAAAGUGAUGAGUAAUACUGGCUGGAGCCCCAAAGAGGCACGUGUGUGUGUUUGUGUGUGUGUGUAUAUGCUUGUCAGUGCAUGCACGUGUAUGUCUGGGAGUACAAAUGGGUGCGACUGGUUGUAGGGAACUAGCUAUGUGCCUUCUAUUAGGCCAUGACAGUCAAACUGAUAAGAUCUGAUUGCUUCUC	AAG	1-3	M	AAGp	509.574	2-	1021.16	1021.16	-0.22	2, 3	1, 2	1, 2	1, 2
	CAAAG	4-8	A	CAAAGp	826.621	2-	1655.26	1655.26	-0.14	5	1, 2, 3, 4	1, 4	1, 2, 3, 4
	CAAAG	4-8	A	CAAAG>p	817.616	2-	1637.25	1637.25	0.05		1, 2, 3	1, 2, 3, 4	1, 2, 3, 4
	UG	9-10, 46-47, 48-49, 50-51, 52-53, 58-59, 60-61, 62-63, 64-65, 66-67, 82-83, 92-93, 116-117, 144-145	ND
	AUG	11-13	A	AUG>p	489.055	2-	980.125	980.125	0.26	2	1, 2	1	1, 2
	AG	14-15, 29-30, 39-40, 104-105	M	AGp	691.104	1-	692.111	692.111	0.92	2	1	1	1
	UAAUACUG	16-23	A	UAAUACUG>p	1276.65	2-	2555.32	2555.32	0.85		1, 2, 3, 7	2, 6	2, 3, 4, 6, 7
	G	24, 28, 41, 102, 103, 114, 115, 124, 131, 132, 157	ND
	CUG	25-27	M	CUGp	486.055	2-	974.125	974.125	-0.06		1, 2	1	1, 2
	CCCCAAAG	31-38	M	CCCCAAAG>p	1275.18	2-	2552.37	2552.37	-0.63	2, 3	2, 3, 7	1, 2, 3, 4, 6, 7	2, 3, 7
	CACG	42-45, 88-91	A	CACG>p	641.085	2-	1284.18	1284.18	1.14	3	1, 2, 3	1, 2, 3	1, 2, 3
	UUUG	54-57	A	UUUG>p	630.555	2-	1263.12	1263.12	0.66	2, 3	1, 2, 3	1, 2	1, 2, 3
	UUUG	54-57	A	UUUGp	639.56	2-	1281.13	1281.13	0.41	2, 3, 4	1, 2, 3	1, 2	1, 2, 3
	UAUAUG	68-73	A	UAUAUG>p	959.607	2-	1921.23	1921.23	0.65		1, 2, 3, 5	1, 2	1, 2, 3, 4, 5
	UAUAUG	68-73	A	UAUAUGp	968.612	2-	1939.24	1939.24	-0.21	6	1, 2, 3		1, 2, 3, 5
	UAUAUG	68-73	A, M	UAU(A+m)UG>p c	966.615	2-	1935.24	1935.24	0.5	3	1, 2, 3, 5	1, 2, 3	1, 2, 3, 5
	CUUG	74-77	A	CUUG>p	630.063	2-	1262.14	1262.14	0.76	3	1, 2, 3	1, 2, 3	1, 2, 3
	UCAG	78-81	A	UCAGp	650.582	2-	1303.18	1303.18	1.06	4	1, 2, 3	1, 2	1, 2, 3
	CAUG	84-87	A	CAUG>p	641.577	2-	1285.17	1285.17	1.22	2, 3, 4	1, 2, 3	1, 2, 3	1, 2, 3
	UAUG	94-97	A	UAUG>p	642.069	2-	1286.15	1286.15	1.22	2, 3, 4	1, 2, 3	1, 2	1, 2, 3
	UAUG	94-97	A	UAUGp	651.074	2-	1304.16	1304.16	1.05	2, 3, 4	1, 2, 3	1, 2, 3	1, 2, 3
	UCUG	98-101	A	UCUGp	639.068	2-	1280.15	1280.15	1.17	4	1, 2, 3		1, 2, 3
	UACAAAUG	106-113	A	UACAAAUG>p	1288.17	2-	2578.35	2578.35	-0.05	3	2, 3, 4, 7	2	2, 3, 7
	CG	118-119	ND
	ACUG	120-123	M	ACUGp	650.582	2-	1303.18	1303.18	0.69	3, 4	1, 2, 3	1, 2	1, 2, 3
	UUG	125-127	M	UUGp	486.548	2-	975.11	975.109	1.13		1, 2	1, 2	1, 2
	UAG	128-130	M	UAGp	498.062	2-	998.138	998.136	2.21		2	1, 2	1, 2
	AACUAG	133-138	A	AACUAG>p	970.629	2-	1943.27	1943.27	0.46		1, 2, 3, 5	1, 3	2, 3, 5
	CUAUG	139-143	A	CUAUG>p	794.589	2-	1591.19	1591.19	0.97	2, 4	1, 2, 3, 4	1, 2, 3, 4	1, 2, 3, 4
	CCUUCUAUUAG	146-156	m/z	CCUUCUAUUAG>p	1148.46	3-	3448.41	3448.4	1.79
	CCAUG	158-162	A	CCAUG>p	794.097	2-	1590.21	1590.21	0.82		1, 2, 3	1, 2	1, 2, 3
	ACAG	163-166	A	ACAGp	662.096	2-	1326.21	1326.2	1.31	4	1, 2, 3	1, 2	1, 2, 3
	UCAAACUG	167-174	M	UCAAACUG>p	1276.16	2-	2554.34	2554.34	1.76		2, 3, 4, 7	2	2, 4, 7
	AUAAG	175-179	A	AUAAG>p	818.109	2-	1638.23	1638.23	1.91		1, 2, 3	1, 2	1, 2, 3, 4
	AUAAG	175-179	A	AUAAGp	827.113	2-	1656.24	1656.24	0	5	1, 2, 3	1	1, 2, 3, 4
	AUCUG	180-184	A	AUCUG>p	794.589	2-	1591.19	1591.19	0.43	3, 4	1, 2, 3, 4	1, 2	1, 2, 3, 4
	AUUG	185-188	A	AUUG>p	642.068	2-	1286.15	1286.15	0.55	2, 3, 4	1, 2, 3	1, 2	1, 2, 3
	AUUG	185-188	A	AUUGp	651.074	2-	1304.16	1304.16	0.77	2, 3, 4	1, 2, 3	1, 2	1, 2, 3
	CUUCUC	189-194	ND
a. Sequences and names are given based on the small RNA database (RefSeq transcripts shorter than 1000 bases).
b. The RNA fragment was identified by Ariadne (A), manual inspection of MS and MS/MS spectra (M) or manual inspection of m/z (m/z); ND, not detected.
c. (A+m) means the methylation of A71,though it was not distinguished into ribose or base methylaton.
