# Supplementary material for: TDP-43 regulates site-specific 2′-O-methylation of U1 and U2 snRNAs via controlling the Cajal body localization of a subset of C/D scaRNAs
Source: Nucleic Acids Res. 2019 Feb 13;47(5):2487–505. doi: 10.1093/nar/gkz086 (PMC6412121; doi:10.1093/nar/gkz086)
Supplement: Supplementary Data [file gkz086_supplemental_files.zip › Supplementary_Table_S5.xlsx]

## Sheet: Sheet1
Supplementary Table S5. Quantitative analysis of RNA modification using SILNAS-LC-MS method
Modification site	U1-Cap(1Am, 2Um)
Identifier	Type	RNA name	Enzyme	Sequence	Frequency	Correction factor	MW theoretical
A	Sample; Modified 1	U1 snRNA	T1	TMG-mAmUmACΨΨACCUGp	1		4078.51
B	Sample; Modified 2	U1 snRNA	T1	TMG-AmUmACΨΨACCUGp	1		4064.5
C	Sample; Modified 3a	U1 snRNA	T1	TMG-AmUACΨΨACCUGp	1		4050.48
D	Sample; Modified 3b	U1 snRNA	T1	DMG-AmUmACΨΨACCUGp	1		4050.48
E	Sample; Modified 3c	U1 snRNA	T1	MMG-mAmUmACΨΨACCUGp	1		4050.48
F	Sample; Modified 4	U1 snRNA	T1	MMG-AmUmACΨΨACCUGp	1		4036.47
G	Sample; Modified 5	U1 snRNA	T1	MMG-AmUACΨΨACCUGp	1		4022.45
Sample_name	Sample type	Sample/Reference Molar ratio	Modification rate (SILNAS)	TMG-2m rate (Peak area)	A: m/z	A: Charge	A: MW obserbed	A: MW error (ppm)	A: Intensity	A: Area	B: m/z	B: Charge	B: MW obserbed	B: MW error (ppm)	B: Intensity	B: Area	C: m/z	C: Charge	C: MW obserbed	C: MW error (ppm)	C: Intensity	C: Area	D: m/z	D: Charge	D: MW obserbed	D: MW error (ppm)	D: Intensity	D: Area	E: m/z	E: Charge	E: MW obserbed	E: MW error (ppm)	E: Intensity	E: Area	F: m/z	F: Charge	F: MW obserbed	F: MW error (ppm)	F: Intensity	F: Area	G: m/z	G: Charge	G: MW obserbed	G: MW error (ppm)	G: Intensity	G: Area
Rcpt20171219_293T-nc	293T-nc	1.03	Not Available	1					0	0	1353.82	3-	4064.5	-0.65676	870116	1.4381e+07					0	0					0	0					0	0					0	0					0	0
Rcpt20180713_293T-nc	293T-nc	1.44	Not Available	1					0	0	1353.83	3-	4064.51	2.40635	5.63603e+06	1.15873e+08					0	0					0	0					0	0					0	0					0	0
Rcpt20180927_293T-nc-2	293T-nc	0.49	Not Available	1					0	0	1353.83	3-	4064.5	-0.20652	1.79002e+06	2.74182e+07					0	0					0	0					0	0					0	0					0	0
Rcpt20171219_293T-si1	293T-si1	0.79	Not Available	1					0	0	1353.82	3-	4064.49	-1.3801	525228	1.25348e+07					0	0					0	0					0	0					0	0					0	0
Rcpt20180713_293T-si1	293T-si1	1.09	Not Available	1					0	0	1353.83	3-	4064.51	3.30683	3.81279e+06	8.96023e+07					0	0					0	0					0	0					0	0					0	0
Rcpt20180927_293T-si1-2	293T-si1	0.48	Not Available	1					0	0	1353.82	3-	4064.5	-0.841284	1013715	2.35825e+07					0	0					0	0					0	0					0	0					0	0
Rcpt20171219_293T-si2	293T-si2	0.91	Not Available	1					0	0	1353.82	3-	4064.49	-1.107	2.06554e+06	3.12125e+07					0	0					0	0					0	0					0	0					0	0
Rcpt20180713_293T-si2	293T-si2	1.06	Not Available	1					0	0	1353.83	3-	4064.51	3.57992	3.46193e+06	8.02676e+07					0	0					0	0					0	0					0	0					0	0
Rcpt20180927_293T-si2-2	293T-si2	0.57	Not Available	1					0	0	1353.82	3-	4064.5	-0.745332	1.68254e+06	3.38808e+07					0	0					0	0					0	0					0	0					0	0
Rcpt20171219_HeLa-nc	HeLa-nc	1.31	Not Available	1					0	0	1353.83	3-	4064.5	-0.295092	1.82495e+06	2.54227e+07					0	0					0	0					0	0					0	0					0	0
Rcpt20180713_HeLa-nc	HeLa-nc	1.38	Not Available	1					0	0	1353.83	3-	4064.51	1.59444	4.08862e+06	7.72848e+07					0	0					0	0					0	0					0	0					0	0
Rcpt20180927_HeLa-nc-2	HeLa-nc	0.74	Not Available	1					0	0	1353.83	3-	4064.5	0.155148	2.30774e+06	4.13573e+07					0	0					0	0					0	0					0	0					0	0
Rcpt20171219_HeLa-si1	HeLa-si1	1.24	Not Available	1					0	0	1353.82	3-	4064.5	-0.745332	4.87106e+06	5.71677e+07					0	0					0	0					0	0					0	0					0	0
Rcpt20180713_HeLa-si1	HeLa-si1	1.14	Not Available	1					0	0	1353.83	3-	4064.51	2.67944	4.8295e+06	9.82718e+07					0	0					0	0					0	0					0	0					0	0
Rcpt20180927_HeLa-si1-2	HeLa-si1	0.64	Not Available	1					0	0	1353.82	3-	4064.5	-0.65676	1.81894e+06	4.25924e+07					0	0					0	0					0	0					0	0					0	0
Rcpt20171219_HeLa-si2	HeLa-si2	1.42	Not Available	1					0	0	1353.83	3-	4064.5	-0.0293762	6.07415e+06	6.64819e+07					0	0					0	0					0	0					0	0					0	0
Rcpt20180713_HeLa-si2	HeLa-si2	1.03	Not Available	1					0	0	1353.83	3-	4064.51	2.58349	4.32721e+06	7.43533e+07					0	0					0	0					0	0					0	0					0	0
Rcpt20180927_HeLa-si2-2	HeLa-si2	0.65	Not Available	1					0	0	1353.83	3-	4064.5	-0.295092	1.41687e+06	3.22565e+07					0	0					0	0					0	0					0	0					0	0
Modification site	U1-70Am
Identifier	Type	RNA name	Enzyme	Sequence	Frequency	Correction factor	MW theoretical
A	Reference; 13C10-G	IVT-hU1-13C10G	T1	CACUCC*Gp	1	0.92	2228.33
B	Sample; Unmodified	U1 snRNA	T1	CACUCCGp	1		2218.3
C	Sample; Modified	U1 snRNA	T1	CAmCUCCGp	1		2232.32
Sample_name	Sample type	Sample/Reference Molar ratio	Modification rate (SILNAS)	Modification rate (Peak area)	A: m/z	A: Charge	A: MW obserbed	A: MW error (ppm)	A: Intensity	A: Area	B: m/z	B: Charge	B: MW obserbed	B: MW error (ppm)	B: Intensity	B: Area	C: m/z	C: Charge	C: MW obserbed	C: MW error (ppm)	C: Intensity	C: Area
Rcpt20171219_293T-nc	293T-nc	1.03	0.793242	0.769037	1113.16	2-	2228.33	-0.507943	2.17873e+06	3.58178e+07	1108.14	2-	2218.3	-0.244271	426865	6.91962e+06	1115.15	2-	2232.32	0.299301	1.54297e+06	2.30403e+07
Rcpt20180713_293T-nc	293T-nc	1.44	0.818532	0.804965	1113.16	2-	2228.34	3.21681	3.15024e+06	8.83435e+07	1108.15	2-	2218.31	3.93911	757345	2.07092e+07	1115.15	2-	2232.32	2.59288	3.52471e+06	8.54726e+07
Rcpt20180927_293T-nc-2	293T-nc	0.49	0.849914	0.823811	1113.16	2-	2228.34	0.371638	4.1919e+06	1.06896e+08	1108.14	2-	2218.3	1.18926	283619	6.89573e+06	1115.15	2-	2232.32	0.738306	1.27495e+06	3.22425e+07
Rcpt20171219_293T-si1	293T-si1	0.79	0.575219	0.550532	1113.16	2-	2228.33	-1.48625	2.4434e+06	4.12918e+07	1108.14	2-	2218.3	-0.677034	754351	1.29069e+07	1115.15	2-	2232.32	-0.363688	1.08576e+06	1.5809e+07
Rcpt20180713_293T-si1	293T-si1	1.09	0.43187	0.596754	1113.16	2-	2228.34	3.33349	3.48635e+06	6.95282e+07	1108.15	2-	2218.31	3.38914	1.98624e+06	3.64026e+07	1115.16	2-	2232.33	3.79343	2.25679e+06	5.38713e+07
Rcpt20180927_293T-si1-2	293T-si1	0.48	0.44109	0.383808	1113.16	2-	2228.33	-0.507943	2.4351e+06	9.55309e+07	1108.14	2-	2218.3	-0.352462	601020	2.31853e+07	1115.15	2-	2232.32	0.406812	624044	1.44414e+07
Rcpt20171219_293T-si2	293T-si2	0.91	0.40372	0.387234	1113.16	2-	2228.33	-0.831054	4124031	5.57815e+07	1108.14	2-	2218.3	-0.127064	2.05874e+06	3.17639e+07	1115.15	2-	2232.32	-0.471199	1.5425e+06	2.0073e+07
Rcpt20180713_293T-si2	293T-si2	1.06	0.43107	0.582958	1113.16	2-	2228.34	2.45391	3.56465e+06	8.16725e+07	1108.15	2-	2218.31	3.28095	1.97774e+06	4.22034e+07	1115.15	2-	2232.32	3.36338	2.46871e+06	5.89937e+07
Rcpt20180927_293T-si2-2	293T-si2	0.57	0.354201	0.32512	1113.16	2-	2228.33	-0.391264	3.64478e+06	8.01969e+07	1108.14	2-	2218.3	0.197509	1.23433e+06	2.71213e+07	1115.15	2-	2232.32	0.299301	444742	1.30655e+07
Rcpt20171219_HeLa-nc	HeLa-nc	1.31	0.746896	0.707504	1113.16	2-	2228.33	-0.391264	5529001	6.32278e+07	1108.14	2-	2218.3	-0.127064	1686574	1.94046e+07	1115.15	2-	2232.32	-0.139705	2.89072e+06	4.69369e+07
Rcpt20180713_HeLa-nc	HeLa-nc	1.38	0.762744	0.744385	1113.16	2-	2228.34	2.34621	5.35128e+06	8.75586e+07	1108.15	2-	2218.31	3.49733	1.61192e+06	2.49326e+07	1115.15	2-	2232.32	2.48537	4.1465e+06	7.26072e+07
Rcpt20180927_HeLa-nc-2	HeLa-nc	0.74	0.869528	0.892122	1113.16	2-	2228.34	0.371638	2149701	6.47791e+07	1108.14	2-	2218.3	0.639288	190947	5.4387e+06	1115.15	2-	2232.32	0.621836	1.52719e+06	4.49767e+07
Rcpt20171219_HeLa-si1	HeLa-si1	1.24	0.273031	0.238959	1113.16	2-	2228.33	-0.615646	3.93163e+06	7.72283e+07	1108.14	2-	2218.3	-0.244271	3260607	6.25025e+07	1115.15	2-	2232.32	-0.0321936	1.42655e+06	1.96252e+07
Rcpt20180713_HeLa-si1	HeLa-si1	1.14	0.197282	0.21182	1113.16	2-	2228.34	3.21681	2.11829e+06	5.73532e+07	1108.15	2-	2218.31	3.28095	1.78337e+06	4.6653e+07	1115.16	2-	2232.33	4.01741	553018	1.25378e+07
Rcpt20180927_HeLa-si1-2	HeLa-si1	0.64	0.25696	0.158015	1113.16	2-	2228.33	-0.0681524	5714228	1.11904e+08	1108.14	2-	2218.3	0.422906	2.49999e+06	5.02643e+07	1115.15	2-	2232.32	0.514324	389956	9.43304e+06
Rcpt20171219_HeLa-si2	HeLa-si2	1.42	0.23014	0.171835	1113.16	2-	2228.34	0.263934	5.79132e+06	7.79334e+07	1108.14	2-	2218.3	0.197509	5824589	7.97621e+07	1115.15	2-	2232.32	0.299301	1.17507e+06	1.65498e+07
Rcpt20180713_HeLa-si2	HeLa-si2	1.03	0.224112	0.252904	1113.16	2-	2228.34	3.5489	2.39945e+06	6.79616e+07	1108.15	2-	2218.31	3.61454	1.76415e+06	4.86738e+07	1115.16	2-	2232.33	4.45642	715519	1.64768e+07
Rcpt20180927_HeLa-si2-2	HeLa-si2	0.65	0.24884	0.151263	1113.16	2-	2228.33	0.0395514	3.12444e+06	8.19674e+07	1108.14	2-	2218.3	0.3057	1.40348e+06	3.78923e+07	1115.15	2-	2232.32	0.738306	269024	6.75324e+06
Rcpt20180529_GFP-ASO	GFP-ASO	1.25	0.839048	0.876901	1113.16	2-	2228.34	3.76431	3.54007e+06	6.56477e+07	1108.15	2-	2218.31	4.05632	655249	1.21643e+07	1115.15	2-	2232.32	3.36338	4.82973e+06	8.66526e+07
Rcpt20180529_scaRNA7-ASO	scaRNA7-ASO	1.1	0.596031	0.481809	1113.16	2-	2228.33	-0.72335	1.40557e+06	3.727e+07	1108.14	2-	2218.3	-0.794241	574620	1.64066e+07	1115.15	2-	2232.32	-0.139705	1.01708e+06	1.52547e+07
Modification site	U1-Unmodified fragment
Identifier	Type	RNA name	Enzyme	Sequence	Frequency	Correction factor	MW theoretical
A	Reference; 13C10-G	IVT-hU1-13C10G	T1	ACCCCU*Gp	1	0.92	2228.33
B	Sample; Unmodified	U1 snRNA	T1	ACCCCUGp	1		2218.3
Sample_name	Sample type	Sample/Reference Molar ratio	Modification rate (SILNAS)	Modification rate (Peak area)	A: m/z	A: Charge	A: MW obserbed	A: MW error (ppm)	A: Intensity	A: Area	B: m/z	B: Charge	B: MW obserbed	B: MW error (ppm)	B: Intensity	B: Area
Rcpt20171219_293T-nc	293T-nc	1.03	-0.00100979		1113.16	2-	2228.33	-0.28356	1.9455e+06	3.37578e+07	1108.14	2-	2218.3	-0.0188731	1.84542e+06	3.44428e+07
Rcpt20180713_293T-nc	293T-nc	1.44	0.000821026		1113.16	2-	2228.34	2.34621	7.73687e+06	1.44472e+08	1108.15	2-	2218.31	2.62279	10241392	1.96594e+08
Rcpt20180927_293T-nc-2	293T-nc	0.49	-0.0149595		1113.16	2-	2228.33	0.0395514	2.74146e+06	8.54932e+07	1108.14	2-	2218.3	0.3057	1.25434e+06	3.93742e+07
Rcpt20171219_293T-si1	293T-si1	0.79	-0.00556148		1113.16	2-	2228.33	-0.72335	3.17368e+06	4.31271e+07	1108.14	2-	2218.3	-0.677034	2319458	3.12411e+07
Rcpt20180713_293T-si1	293T-si1	1.09	-0.00393909		1113.16	2-	2228.34	2.8937	8711701	1.20084e+08	1108.15	2-	2218.31	3.17276	8770506	1.21708e+08
Rcpt20180927_293T-si1-2	293T-si1	0.48	0.00624662		1113.16	2-	2228.33	-0.28356	2.33167e+06	7.56778e+07	1108.14	2-	2218.3	0.197509	1.02324e+06	3.47321e+07
Rcpt20171219_293T-si2	293T-si2	0.91	0.0159296		1113.16	2-	2228.33	-0.831054	3.09976e+06	7.2668e+07	1108.14	2-	2218.3	-0.677034	2.55378e+06	5.98767e+07
Rcpt20180713_293T-si2	293T-si2	1.06	-0.00340493		1113.16	2-	2228.34	2.66932	4.81547e+06	8.76875e+07	1108.15	2-	2218.31	3.28095	4.71204e+06	8.76482e+07
Rcpt20180927_293T-si2-2	293T-si2	0.57	-0.0116094		1113.16	2-	2228.33	-0.28356	3.06989e+06	8.30782e+07	1108.14	2-	2218.3	0.0893178	1.62854e+06	4.51758e+07
Rcpt20171219_HeLa-nc	HeLa-nc	1.31	-0.0391635		1113.16	2-	2228.33	-0.28356	4648233	6.88742e+07	1108.14	2-	2218.3	-0.127064	5.82145e+06	8.78918e+07
Rcpt20180713_HeLa-nc	HeLa-nc	1.38	-0.0117773		1113.16	2-	2228.34	2.45391	4.36829e+06	1.06631e+08	1108.15	2-	2218.31	2.83917	5611302	1.36799e+08
Rcpt20180927_HeLa-nc-2	HeLa-nc	0.74	0.00979476		1113.16	2-	2228.34	0.371638	3.69843e+06	1.13427e+08	1108.14	2-	2218.3	0.639288	2.49323e+06	7.87986e+07
Rcpt20171219_HeLa-si1	HeLa-si1	1.24	0.0159307		1113.16	2-	2228.33	-0.175856	5.23106e+06	7.60961e+07	1108.14	2-	2218.3	-0.352462	5.87253e+06	8.97974e+07
Rcpt20180713_HeLa-si1	HeLa-si1	1.14	-0.0173942		1113.16	2-	2228.34	2.786	10599026	1.21924e+08	1108.15	2-	2218.31	2.73098	11309617	1.28899e+08
Rcpt20180927_HeLa-si1-2	HeLa-si1	0.64	-0.00306922		1113.16	2-	2228.33	-0.391264	3.14235e+06	8.78886e+07	1108.14	2-	2218.3	0.0893178	1.8559e+06	5.34824e+07
Rcpt20171219_HeLa-si2	HeLa-si2	1.42	-0.0165727		1113.16	2-	2228.33	-0.28356	7.09669e+06	9.05626e+07	1108.14	2-	2218.3	-0.244271	9424764	1.19762e+08
Rcpt20180713_HeLa-si2	HeLa-si2	1.03	-0.0165058		1113.16	2-	2228.34	3.4412	3.22126e+06	8.31554e+07	1108.15	2-	2218.31	3.61454	3102845	8.10076e+07
Rcpt20180927_HeLa-si2-2	HeLa-si2	0.65	0.00515143		1113.16	2-	2228.33	0.15623	2.62973e+06	7.24711e+07	1108.14	2-	2218.3	0.422906	1564479	4.45639e+07
Modification site	U2-Cap(1Am, 2Um)
Identifier	Type	RNA name	Enzyme	Sequence	Frequency	Correction factor	MW theoretical
A	Sample; Modified 1	U2 snRNA, intact or 1-16_fragment	A	TMG-mAmUmCp	1		1547.2
B	Sample; Modified 2	U2 snRNA, intact or 1-16_fragment	A	TMG-AmUmCp	1		1533.19
C	Sample; Modified 3	U2 snRNA, intact or 1-16_fragment	A	TMG-AmUp	1		1214.13
D	Sample; Modified 4a	U2 snRNA, intact or 1-16_fragment	A	DMG-AmUmCp	1		1519.17
E	Sample; Modified 4b	U2 snRNA, intact or 1-16_fragment	A	MMG-mAmUmCp	1		1519.17
F	Sample; Modified 5	U2 snRNA, intact or 1-16_fragment	A	MMG-AmUmCp	1		1505.16
G	Sample; Modified 6	U2 snRNA, intact or 1-16_fragment	A	MMG-AmUp	1		1186.1
Sample_name	Sample type	Sample/Reference Molar ratio	Modification rate (SILNAS)	TMG-2m rate (Peak area)	A: m/z	A: Charge	A: MW obserbed	A: MW error (ppm)	A: Intensity	A: Area	B: m/z	B: Charge	B: MW obserbed	B: MW error (ppm)	B: Intensity	B: Area	C: m/z	C: Charge	C: MW obserbed	C: MW error (ppm)	C: Intensity	C: Area	D: m/z	D: Charge	D: MW obserbed	D: MW error (ppm)	D: Intensity	D: Area	E: m/z	E: Charge	E: MW obserbed	E: MW error (ppm)	E: Intensity	E: Area	F: m/z	F: Charge	F: MW obserbed	F: MW error (ppm)	F: Intensity	F: Area	G: m/z	G: Charge	G: MW obserbed	G: MW error (ppm)	G: Intensity	G: Area
Rcpt20180713_293T-nc	293T-nc	1.91	Not Available	0.987697					0	0	765.587	2-	1533.19	0.786944	2.71832e+06	1.90099e+08					0	0	758.579	2-	1519.17	0.168864	50369.6	2.3679e+06					0	0					0	0					0	0
Rcpt20180927_293T-nc-1	293T-nc	2.13	Not Available	0.991788					0	0	765.586	2-	1533.19	-1.4437	5.4876e+06	1.29927e+08					0	0	758.578	2-	1519.17	-1.35828	35210.1	1.07574e+06					0	0					0	0					0	0
Rcpt20180927_293T-nc-2	293T-nc	2.18	Not Available	0.991858					0	0	765.585	2-	1533.18	-2.23943	7.24396e+06	1.73854e+08					0	0	758.578	2-	1519.17	-0.713195	46009.9	1.42713e+06					0	0					0	0					0	0
Rcpt20180713_293T-si1	293T-si1	1.8	Not Available	0.985154					0	0	765.587	2-	1533.19	0.55214	6.14631e+06	2.03286e+08					0	0	758.58	2-	1519.17	1.12991	77210.9	3.0635e+06					0	0					0	0					0	0
Rcpt20180927_293T-si1-1	293T-si1	1.98	Not Available	0.992305					0	0	765.586	2-	1533.19	-1.28717	5.54706e+06	1.37203e+08					0	0	758.579	2-	1519.17	-0.318243	28634.9	1.0639e+06					0	0					0	0					0	0
Rcpt20180927_293T-si1-2	293T-si1	2.04	Not Available	0.989279					0	0	765.585	2-	1533.19	-1.75677	4.8882e+06	1.30257e+08					0	0	758.578	2-	1519.17	-1.84539	59831.1	1.41158e+06					0	0					0	0					0	0
Rcpt20180713_293T-si2	293T-si2	1.41	Not Available	0.988614					0	0	765.587	2-	1533.19	-0.243588	803131	1.36395e+08					0	0	758.578	2-	1519.17	-0.871176	17667.6	1.57088e+06					0	0					0	0					0	0
Rcpt20180927_293T-si2-1	293T-si2	2.17	Not Available	0.99303					0	0	765.586	2-	1533.19	-1.60024	6.65013e+06	1.58546e+08					0	0	758.58	2-	1519.17	0.971933	42070.7	1.11287e+06					0	0					0	0					0	0
Rcpt20180927_293T-si2-2	293T-si2	2.09	Not Available	0.990637					0	0	765.586	2-	1533.19	-1.03932	6.33758e+06	1.6749e+08					0	0	758.578	2-	1519.17	-1.59525	61975.2	1.58304e+06					0	0					0	0					0	0
Rcpt20180713_HeLa-nc	HeLa-nc	1.81	Not Available	0.992681					0	0	765.587	2-	1533.19	0.55214	1126608	1.84647e+08					0	0	758.579	2-	1519.17	0.576981	29247.1	1.36147e+06					0	0					0	0					0	0
Rcpt20180927_HeLa-nc-1	HeLa-nc	2.85	Not Available	0.992627					0	0	765.587	2-	1533.19	-0.16532	4.49655e+06	1.08345e+08					0	0	758.579	2-	1519.17	0.655971	24464.9	804794					0	0					0	0					0	0
Rcpt20180927_HeLa-nc-2	HeLa-nc	2.26	Not Available	0.993436					0	0	765.586	2-	1533.19	-0.961047	5.23581e+06	1.30873e+08					0	0	758.579	2-	1519.17	-0.068107	28624.9	864753					0	0					0	0					0	0
Rcpt20180713_HeLa-si1	HeLa-si1	2.14	Not Available	0.98797					0	0	765.588	2-	1533.19	1.02175	4.09743e+06	2.07963e+08					0	0	758.581	2-	1519.18	2.26211	50262.2	2.53232e+06					0	0					0	0					0	0
Rcpt20180927_HeLa-si1-1	HeLa-si1	2.73	Not Available	0.99158					0	0	765.586	2-	1533.19	-0.569706	6253770	1.39617e+08					0	0	758.579	2-	1519.17	0.0898738	54195.6	1.18557e+06					0	0					0	0					0	0
Rcpt20180927_HeLa-si1-2	HeLa-si1	2.68	Not Available	0.992407					0	0	765.586	2-	1533.19	-0.804511	6.78935e+06	1.4016e+08					0	0	758.58	2-	1519.17	0.813952	40909.4	1.07244e+06					0	0					0	0					0	0
Rcpt20180713_HeLa-si2	HeLa-si2	1.6	Not Available	0.989976					0	0	765.587	2-	1533.19	0.943481	1.68146e+06	1.4601e+08					0	0	758.58	2-	1519.17	0.892943	30381.1	1.47849e+06					0	0					0	0					0	0
Rcpt20180927_HeLa-si2-1	HeLa-si2	2.49	Not Available	0.992409					0	0	765.586	2-	1533.19	-0.647974	4.79933e+06	1.09007e+08					0	0	758.579	2-	1519.17	-0.147097	27698.4	833807					0	0					0	0					0	0
Rcpt20180927_HeLa-si2-2	HeLa-si2	2.45	Not Available	0.992916					0	0	765.586	2-	1533.19	-0.321856	4491925	1.1958e+08					0	0	758.58	2-	1519.17	1.53803	28472.8	853169					0	0					0	0					0	0
Modification site	U2-11Gm
Identifier	Type	RNA name	Enzyme	Sequence	Frequency	Correction factor	MW theoretical
A	Reference; 13C9-CU	IVT-hU2-13C9CU	A	GG*Cp	2	0.955647	1022.18
B	Sample; Unmodified	U2 snRNA, 1-16_fragment	A	GGCp	1		1013.15
C	Sample; Modified 1a	U2 snRNA, 1-16_fragment	A	GmGCp	1		1027.16
D	Sample; Modified 1b	U2 snRNA, 1-16_fragment	A	GGmCp	1		1027.16
E	Sample; Modified 2	U2 snRNA, 1-16_fragment	A	GmGmCp	1		1041.18
Sample_name	Sample type	Sample/Reference Molar ratio	Modification rate (SILNAS)	Modification rate (Peak area)	A: m/z	A: Charge	A: MW obserbed	A: MW error (ppm)	A: Intensity	A: Area	B: m/z	B: Charge	B: MW obserbed	B: MW error (ppm)	B: Intensity	B: Area	C: m/z	C: Charge	C: MW obserbed	C: MW error (ppm)	C: Intensity	C: Area	D: m/z	D: Charge	D: MW obserbed	D: MW error (ppm)	D: Intensity	D: Area	E: m/z	E: Charge	E: MW obserbed	E: MW error (ppm)	E: Intensity	E: Area
Rcpt20180713_293T-nc	293T-nc	1.91	Not Available	0.934958	510.081	2-	1022.18	-0.00534765	5275046	2.16544e+08	505.567	2-	1013.15	0.81877	185019	7.07178e+06					0	0	512.573	2-	1027.16	-1.30502	21016.3	501177	519.582	2-	1041.18	0.796726	2.5207e+06	1.08859e+08
Rcpt20180927_293T-nc-1	293T-nc	2.13	Not Available	0.980389	510.08	2-	1022.17	-2.27501	1.3713e+06	5.0068e+07	505.566	2-	1013.15	-0.81969	40071.7	1.11896e+06					0	0					0	0	519.581	2-	1041.18	-1.54677	1.86024e+06	5.59393e+07
Rcpt20180927_293T-nc-2	293T-nc	2.18	Not Available	0.981309	510.079	2-	1022.17	-3.46854	2330322	6.23809e+07	505.565	2-	1013.14	-2.9714	50454.1	1.18139e+06					0	0					0	0	519.58	2-	1041.17	-3.06429	2.39401e+06	6.20255e+07
Rcpt20180713_293T-si1	293T-si1	1.8	Not Available	0.957104	510.081	2-	1022.18	-0.122744	5171097	1.87272e+08	505.566	2-	1013.15	0.0291505	118516	3.78793e+06					0	0	512.575	2-	1027.16	1.18728	21180.5	580879	519.582	2-	1041.18	0.33571	2.45782e+06	9.74777e+07
Rcpt20180927_293T-si1-1	293T-si1	1.98	Not Available	0.975877	510.08	2-	1022.17	-2.15762	1.86655e+06	5.9838e+07	505.565	2-	1013.14	-2.43841	39250.5	1.31597e+06					0	0					0	0	519.581	2-	1041.18	-1.89254	2239234	5.32357e+07
Rcpt20180927_293T-si1-2	293T-si1	2.04	Not Available	0.978541	510.08	2-	1022.17	-2.76417	2.16488e+06	6.49448e+07	505.566	2-	1013.15	-0.503842	39396.5	1.17904e+06					0	0					0	0	519.581	2-	1041.18	-1.77728	1.93786e+06	5.37645e+07
Rcpt20180713_293T-si2	293T-si2	1.41	Not Available	0.984216	510.081	2-	1022.18	-1.31628	4.64441e+06	1.50032e+08	505.567	2-	1013.15	1.35176	34423.7	956491					0	0	512.576	2-	1027.17	3.69906	7601.63	83926	519.581	2-	1041.18	-0.490278	2.19388e+06	6.48774e+07
Rcpt20180927_293T-si2-1	293T-si2	2.17	Not Available	0.971674	510.08	2-	1022.17	-2.27501	2.59143e+06	7.6419e+07	505.565	2-	1013.14	-2.9714	67480	1.70442e+06					0	0					0	0	519.581	2-	1041.18	-2.35355	1.9187e+06	5.84672e+07
Rcpt20180927_293T-si2-2	293T-si2	2.09	Not Available	0.978555	510.08	2-	1022.18	-1.86413	2.90286e+06	7.95735e+07	505.565	2-	1013.14	-2.1423	45246.1	1.35452e+06					0	0					0	0	519.581	2-	1041.18	-1.54677	2.43546e+06	6.18081e+07
Rcpt20180713_HeLa-nc	HeLa-nc	1.81	Not Available	0.921377	510.081	2-	1022.18	-0.905388	5204719	2.07923e+08	505.566	2-	1013.15	-0.148514	175094	7.02033e+06					0	0	512.574	2-	1027.16	0.369497	44569	1.51394e+06	519.582	2-	1041.18	-0.0100523	2.19955e+06	1.00012e+08
Rcpt20180927_HeLa-nc-1	HeLa-nc	2.85	Not Available	0.963963	510.081	2-	1022.18	0.112049	399403	1.99675e+07	505.566	2-	1013.15	0.700327	27441.3	1.20837e+06					0	0	512.573	2-	1027.16	-1.18819	25336.1	451769	519.581	2-	1041.18	-0.83604	1.58885e+06	4.44075e+07
Rcpt20180927_HeLa-nc-2	HeLa-nc	2.26	Not Available	0.97459	510.08	2-	1022.18	-1.57063	767841	3.53289e+07	505.566	2-	1013.15	-0.0300709	28847.7	1.10821e+06					0	0	512.572	2-	1027.16	-3.33002	5838.18	77473.8	519.581	2-	1041.18	-1.77728	1.8156e+06	4.54765e+07
Rcpt20180713_HeLa-si1	HeLa-si1	2.14	Not Available	0.872208	510.081	2-	1022.18	0.229445	6.86639e+06	2.23782e+08	505.567	2-	1013.15	1.58865	382660	1.26527e+07					0	0	512.575	2-	1027.16	1.18728	70363.3	2.29386e+06	519.582	2-	1041.18	0.796726	2.68112e+06	1.02014e+08
Rcpt20180927_HeLa-si1-1	HeLa-si1	2.73	Not Available	0.958832	510.08	2-	1022.18	-1.80543	2.00328e+06	5.04018e+07	505.565	2-	1013.15	-1.23424	90645	2.26931e+06					0	0	512.574	2-	1027.16	-0.117281	12386.3	129787	519.581	2-	1041.18	-1.31627	2.39817e+06	5.58759e+07
Rcpt20180927_HeLa-si1-2	HeLa-si1	2.68	Not Available	0.947831	510.08	2-	1022.17	-1.98152	1.25786e+06	4.00426e+07	505.566	2-	1013.15	-0.938133	68741.8	1.90695e+06					0	0	512.575	2-	1027.16	1.79089	36669	694781	519.581	2-	1041.18	-1.77728	2.04383e+06	4.72697e+07
Rcpt20180713_HeLa-si2	HeLa-si2	1.6	Not Available	0.952558	510.081	2-	1022.18	0.346842	3.84271e+06	1.67916e+08	505.567	2-	1013.15	1.1741	85901.4	3.42398e+06					0	0	512.575	2-	1027.16	2.37502	17666.2	516466	519.582	2-	1041.18	0.796726	2.00296e+06	7.91177e+07
Rcpt20180927_HeLa-si2-1	HeLa-si2	2.49	Not Available	0.956982	510.08	2-	1022.18	-1.39454	711053	3.35488e+07	505.566	2-	1013.15	-0.0300709	38680	1.76027e+06					0	0	512.574	2-	1027.16	-0.117281	5703.65	85034.9	519.581	2-	1041.18	-1.66203	1.41351e+06	4.10509e+07
Rcpt20180927_HeLa-si2-2	HeLa-si2	2.45	Not Available	0.972936	510.081	2-	1022.18	-0.846689	920539	3.6718e+07	505.566	2-	1013.15	0.325258	34859.4	1.26366e+06					0	0	512.573	2-	1027.16	-0.818241	8509.93	118582	519.581	2-	1041.18	-0.83604	1.75957e+06	4.96913e+07
Rcpt20180529_GFP-ASO	GFP-ASO	1.97	Not Available	0.968892	510.081	2-	1022.18	-0.435802	3.91074e+06	1.48757e+08	505.566	2-	1013.15	0.641105	58687.9	2.16996e+06					0	0	512.574	2-	1027.16	0.116373	24097.5	556687	519.582	2-	1041.18	0.105202	1.91855e+06	8.49252e+07
Rcpt20180913_ASO-sca2	scaRNA2-ASO	1.39	Not Available	0.878724	510.081	2-	1022.18	-0.964086	2234607	1.65888e+08	505.566	2-	1013.15	-0.266957	77536.4	5.97319e+06	512.575	2-	1027.16	1.90772	14247.7	369377	512.573	2-	1027.16	-0.935068	59541.7	1.09799e+06	519.582	2-	1041.18	-0.375024	2.0405e+06	5.08658e+07
Modification site	U2-12Gm
Identifier	Type	RNA name	Enzyme	Sequence	Frequency	Correction factor	MW theoretical
A	Reference; 13C9-CU	IVT-hU2-13C9CU	A	GG*Cp	2	0.955647	1022.18
B	Sample; Unmodified	U2 snRNA, 1-16_fragment	A	GGCp	1		1013.15
C	Sample; Modified 1a	U2 snRNA, 1-16_fragment	A	GmGCp	1		1027.16
D	Sample; Modified 1b	U2 snRNA, 1-16_fragment	A	GGmCp	1		1027.16
E	Sample; Modified 2	U2 snRNA, 1-16_fragment	A	GmGmCp	1		1041.18
Sample_name	Sample type	Sample/Reference Molar ratio	Modification rate (SILNAS)	Modification rate (Peak area)	A: m/z	A: Charge	A: MW obserbed	A: MW error (ppm)	A: Intensity	A: Area	B: m/z	B: Charge	B: MW obserbed	B: MW error (ppm)	B: Intensity	B: Area	C: m/z	C: Charge	C: MW obserbed	C: MW error (ppm)	C: Intensity	C: Area	D: m/z	D: Charge	D: MW obserbed	D: MW error (ppm)	D: Intensity	D: Area	E: m/z	E: Charge	E: MW obserbed	E: MW error (ppm)	E: Intensity	E: Area
Rcpt20180713_293T-nc	293T-nc	1.91	Not Available	0.939263	510.081	2-	1022.18	-0.00534765	5275046	2.16544e+08	505.567	2-	1013.15	0.81877	185019	7.07178e+06					0	0	512.573	2-	1027.16	-1.30502	21016.3	501177	519.582	2-	1041.18	0.796726	2.5207e+06	1.08859e+08
Rcpt20180927_293T-nc-1	293T-nc	2.13	Not Available	0.980389	510.08	2-	1022.17	-2.27501	1.3713e+06	5.0068e+07	505.566	2-	1013.15	-0.81969	40071.7	1.11896e+06					0	0					0	0	519.581	2-	1041.18	-1.54677	1.86024e+06	5.59393e+07
Rcpt20180927_293T-nc-2	293T-nc	2.18	Not Available	0.981309	510.079	2-	1022.17	-3.46854	2330322	6.23809e+07	505.565	2-	1013.14	-2.9714	50454.1	1.18139e+06					0	0					0	0	519.58	2-	1041.17	-3.06429	2.39401e+06	6.20255e+07
Rcpt20180713_293T-si1	293T-si1	1.8	Not Available	0.962807	510.081	2-	1022.18	-0.122744	5171097	1.87272e+08	505.566	2-	1013.15	0.0291505	118516	3.78793e+06					0	0	512.575	2-	1027.16	1.18728	21180.5	580879	519.582	2-	1041.18	0.33571	2.45782e+06	9.74777e+07
Rcpt20180927_293T-si1-1	293T-si1	1.98	Not Available	0.975877	510.08	2-	1022.17	-2.15762	1.86655e+06	5.9838e+07	505.565	2-	1013.14	-2.43841	39250.5	1.31597e+06					0	0					0	0	519.581	2-	1041.18	-1.89254	2239234	5.32357e+07
Rcpt20180927_293T-si1-2	293T-si1	2.04	Not Available	0.978541	510.08	2-	1022.17	-2.76417	2.16488e+06	6.49448e+07	505.566	2-	1013.15	-0.503842	39396.5	1.17904e+06					0	0					0	0	519.581	2-	1041.18	-1.77728	1.93786e+06	5.37645e+07
Rcpt20180713_293T-si2	293T-si2	1.41	Not Available	0.98549	510.081	2-	1022.18	-1.31628	4.64441e+06	1.50032e+08	505.567	2-	1013.15	1.35176	34423.7	956491					0	0	512.576	2-	1027.17	3.69906	7601.63	83926	519.581	2-	1041.18	-0.490278	2.19388e+06	6.48774e+07
Rcpt20180927_293T-si2-1	293T-si2	2.17	Not Available	0.971674	510.08	2-	1022.17	-2.27501	2.59143e+06	7.6419e+07	505.565	2-	1013.14	-2.9714	67480	1.70442e+06					0	0					0	0	519.581	2-	1041.18	-2.35355	1.9187e+06	5.84672e+07
Rcpt20180927_293T-si2-2	293T-si2	2.09	Not Available	0.978555	510.08	2-	1022.18	-1.86413	2.90286e+06	7.95735e+07	505.565	2-	1013.14	-2.1423	45246.1	1.35452e+06					0	0					0	0	519.581	2-	1041.18	-1.54677	2.43546e+06	6.18081e+07
Rcpt20180713_HeLa-nc	HeLa-nc	1.81	Not Available	0.935324	510.081	2-	1022.18	-0.905388	5204719	2.07923e+08	505.566	2-	1013.15	-0.148514	175094	7.02033e+06					0	0	512.574	2-	1027.16	0.369497	44569	1.51394e+06	519.582	2-	1041.18	-0.0100523	2.19955e+06	1.00012e+08
Rcpt20180927_HeLa-nc-1	HeLa-nc	2.85	Not Available	0.97377	510.081	2-	1022.18	0.112049	399403	1.99675e+07	505.566	2-	1013.15	0.700327	27441.3	1.20837e+06					0	0	512.573	2-	1027.16	-1.18819	25336.1	451769	519.581	2-	1041.18	-0.83604	1.58885e+06	4.44075e+07
Rcpt20180927_HeLa-nc-2	HeLa-nc	2.26	Not Available	0.97625	510.08	2-	1022.18	-1.57063	767841	3.53289e+07	505.566	2-	1013.15	-0.0300709	28847.7	1.10821e+06					0	0	512.572	2-	1027.16	-3.33002	5838.18	77473.8	519.581	2-	1041.18	-1.77728	1.8156e+06	4.54765e+07
Rcpt20180713_HeLa-si1	HeLa-si1	2.14	Not Available	0.891821	510.081	2-	1022.18	0.229445	6.86639e+06	2.23782e+08	505.567	2-	1013.15	1.58865	382660	1.26527e+07					0	0	512.575	2-	1027.16	1.18728	70363.3	2.29386e+06	519.582	2-	1041.18	0.796726	2.68112e+06	1.02014e+08
Rcpt20180927_HeLa-si1-1	HeLa-si1	2.73	Not Available	0.961059	510.08	2-	1022.18	-1.80543	2.00328e+06	5.04018e+07	505.565	2-	1013.15	-1.23424	90645	2.26931e+06					0	0	512.574	2-	1027.16	-0.117281	12386.3	129787	519.581	2-	1041.18	-1.31627	2.39817e+06	5.58759e+07
Rcpt20180927_HeLa-si1-2	HeLa-si1	2.68	Not Available	0.961763	510.08	2-	1022.17	-1.98152	1.25786e+06	4.00426e+07	505.566	2-	1013.15	-0.938133	68741.8	1.90695e+06					0	0	512.575	2-	1027.16	1.79089	36669	694781	519.581	2-	1041.18	-1.77728	2.04383e+06	4.72697e+07
Rcpt20180713_HeLa-si2	HeLa-si2	1.6	Not Available	0.958776	510.081	2-	1022.18	0.346842	3.84271e+06	1.67916e+08	505.567	2-	1013.15	1.1741	85901.4	3.42398e+06					0	0	512.575	2-	1027.16	2.37502	17666.2	516466	519.582	2-	1041.18	0.796726	2.00296e+06	7.91177e+07
Rcpt20180927_HeLa-si2-1	HeLa-si2	2.49	Not Available	0.958964	510.08	2-	1022.18	-1.39454	711053	3.35488e+07	505.566	2-	1013.15	-0.0300709	38680	1.76027e+06					0	0	512.574	2-	1027.16	-0.117281	5703.65	85034.9	519.581	2-	1041.18	-1.66203	1.41351e+06	4.10509e+07
Rcpt20180927_HeLa-si2-2	HeLa-si2	2.45	Not Available	0.975258	510.081	2-	1022.18	-0.846689	920539	3.6718e+07	505.566	2-	1013.15	0.325258	34859.4	1.26366e+06					0	0	512.573	2-	1027.16	-0.818241	8509.93	118582	519.581	2-	1041.18	-0.83604	1.75957e+06	4.96913e+07
Modification site	U2-19Gm
Identifier	Type	RNA name	Enzyme	Sequence	Frequency	Correction factor	MW theoretical
A	Reference; 13C10-G	IVT-hU2-13C10G_17-188	T1	pUU*Gp	1	0.953325	1065.11
B	Sample; Unmodified	U2 snRNA, 17-188_fragment	T1	pUUGp	1		1055.07
C	Sample; Modified	U2 snRNA, 17-188_fragment	T1	pUUGmGp	1		1414.14
Sample_name	Sample type	Sample/Reference Molar ratio	Modification rate (SILNAS)	Modification rate (Peak area)	A: m/z	A: Charge	A: MW obserbed	A: MW error (ppm)	A: Intensity	A: Area	B: m/z	B: Charge	B: MW obserbed	B: MW error (ppm)	B: Intensity	B: Area	C: m/z	C: Charge	C: MW obserbed	C: MW error (ppm)	C: Intensity	C: Area
Rcpt20180713_293T-nc	293T-nc	0.88	0.937452	0.970331	531.547	2-	1065.11	0.0602134	2.48803e+06	3.54996e+07	526.531	2-	1055.08	0.84746	130554	1.77437e+06	706.061	2-	1414.14	-0.389966	249507	5.80303e+07
Rcpt20180927_293T-nc-1	293T-nc	1.29	0.925388	0.6077	531.547	2-	1065.11	-0.409222	2934622	4.27114e+07	526.53	2-	1055.07	0.032352	269272	4.24998e+07	706.062	2-	1414.14	0.218178	2.85456e+06	6.5835e+07
Rcpt20180927_293T-nc-2	293T-nc	1.34	0.92534	0.944985	531.546	2-	1065.11	-1.19787	3.85916e+06	4.88672e+07	526.53	2-	1055.07	-0.650064	368069	4.92462e+06	706.061	2-	1414.14	-0.729396	3818764	8.45893e+07
Rcpt20180713_293T-si1	293T-si1	0.91	0.857781	0.917931	531.547	2-	1065.11	-0.296558	2.32151e+06	3.713e+07	526.53	2-	1055.08	0.392516	286424	4.48833e+06	706.063	2-	1414.14	1.42032	365776	5.02013e+07
Rcpt20180927_293T-si1-1	293T-si1	1.37	0.787502	0.54742	531.546	2-	1065.11	-1.32932	3.68298e+06	5.09387e+07	526.53	2-	1055.07	-0.7638	1.02215e+06	5.09081e+07	706.062	2-	1414.14	-0.121251	2.14489e+06	6.1576e+07
Rcpt20180927_293T-si1-2	293T-si1	1.31	0.788261	0.827334	531.546	2-	1065.11	-0.972545	3.44575e+06	4.74166e+07	526.53	2-	1055.07	-0.422592	911167	1.25654e+07	706.062	2-	1414.14	0.0484633	2246046	6.02077e+07
Rcpt20180713_293T-si2	293T-si2	1.18	0.89423	0.953732	531.547	2-	1065.11	0.398207	1.29666e+06	2.97056e+07	526.531	2-	1055.08	0.84746	154280	3.5901e+06	706.063	2-	1414.14	1.16575	252399	7.4003e+07
Rcpt20180927_293T-si2-1	293T-si2	1.16	0.774185	0.585027	531.546	2-	1065.11	-1.08521	570528	4.77445e+07	526.53	2-	1055.07	-0.536328	142472	4.77814e+07	706.061	2-	1414.14	-0.474824	1.83945e+06	6.73619e+07
Rcpt20180927_293T-si2-2	293T-si2	1.29	0.800063	0.783529	531.547	2-	1065.11	-0.747216	4.02888e+06	4.70831e+07	526.53	2-	1055.07	-0.19512	990620	1.21409e+07	706.062	2-	1414.14	-0.0363941	1.58817e+06	4.39445e+07
Rcpt20180713_HeLa-nc	HeLa-nc	0.82	0.790659	0.928204	531.547	2-	1065.11	0.848865	1.21221e+06	1.70093e+07	526.531	2-	1055.08	1.7763	198375	2.77847e+06	706.062	2-	1414.14	0.133321	522954	3.59211e+07
Rcpt20180927_HeLa-nc-1	HeLa-nc	1.18	0.764373	0.810015	531.547	2-	1065.11	-0.521887	2.99706e+06	3.71842e+07	526.53	2-	1055.07	0.032352	794406	1.04464e+07	706.062	2-	1414.14	0.557607	1.63851e+06	4.45392e+07
Rcpt20180927_HeLa-nc-2	HeLa-nc	0.8	0.741439	0.786403	531.547	2-	1065.11	0.398207	1.96612e+06	2.71425e+07	526.531	2-	1055.08	0.733724	387707	5.22883e+06	706.062	2-	1414.14	0.826322	762346	1.92511e+07
Rcpt20180713_HeLa-si1	HeLa-si1	0.89	0.525466	0.584026	531.546	2-	1065.11	-0.972545	3.67185e+06	5.46903e+07	526.53	2-	1055.07	-0.422592	1.47837e+06	2.17522e+07	706.062	2-	1414.14	0.133321	1.98655e+06	3.05401e+07
Rcpt20180927_HeLa-si1-1	HeLa-si1	1.33	0.459609	0.533583	531.547	2-	1065.11	0.172878	2.07656e+06	3.03657e+07	526.531	2-	1055.08	0.733724	1.4228e+06	2.11833e+07	706.063	2-	1414.14	2.11333	52513.1	2.42337e+07
Rcpt20180927_HeLa-si1-2	HeLa-si1	1.23	0.447032	0.498149	531.547	2-	1065.11	-0.634552	2385451	3.80259e+07	526.53	2-	1055.07	-0.081384	1.54674e+06	2.51363e+07	706.062	2-	1414.14	0.387893	1.40743e+06	2.49508e+07
Rcpt20180713_HeLa-si2	HeLa-si2	0.85	0.627133	0.738275	531.546	2-	1065.11	-1.55465	2.93334e+06	4.28083e+07	526.53	2-	1055.07	-1.01023	886291	1.30154e+07	706.062	2-	1414.14	-0.121251	892528	3.67139e+07
Rcpt20180927_HeLa-si2-1	HeLa-si2	0.98	0.487567	0.61905	531.547	2-	1065.11	-0.165116	2.58967e+06	4.21153e+07	526.53	2-	1055.08	0.259824	1.23979e+06	2.01127e+07	706.062	2-	1414.14	0.91118	421675	3.26835e+07
Rcpt20180927_HeLa-si2-2	HeLa-si2	1.22	0.503359	0.619842	531.546	2-	1065.11	-0.972545	2412355	3.65722e+07	526.53	2-	1055.07	-0.422592	1.39343e+06	2.20108e+07	706.062	2-	1414.14	0.133321	755413	3.58884e+07
Rcpt20180529_GFP-ASO	GFP-ASO	1.03	0.851492	0.955563	531.547	2-	1065.11	-0.165116	801947	6.91112e+06	526.53	2-	1055.08	0.259824	116943	1021394	706.062	2-	1414.14	0.0484633	663835	2.19638e+07
Rcpt20180529_scaRNA9-ASO	scaRNA9-ASO	1.26	0.577638	0.742969	531.547	2-	1065.11	-0.165116	922494	1.04907e+07	526.53	2-	1055.08	0.259824	468015	5.24888e+06	706.061	2-	1414.14	-0.474824	1.08851e+06	1.51724e+07
Modification site	U2-25Gm
Identifier	Type	RNA name	Enzyme	Sequence	Frequency	Correction factor	MW theoretical
A	Reference; 13C9-CU	IVT-hU2-13C9CU	A	AAGA*Up	1	0.937637	1665.27
B	Sample; Unmodified	U2 snRNA, intact or 17-188_fragment	A	AAGAUp	1		1656.24
C	Sample; Modified	U2 snRNA, intact or 17-188_fragment	A	AAGmAUp	1		1670.26
Sample_name	Sample type	Sample/Reference Molar ratio	Modification rate (SILNAS)	Modification rate (Peak area)	A: m/z	A: Charge	A: MW obserbed	A: MW error (ppm)	A: Intensity	A: Area	B: m/z	B: Charge	B: MW obserbed	B: MW error (ppm)	B: Intensity	B: Area	C: m/z	C: Charge	C: MW obserbed	C: MW error (ppm)	C: Intensity	C: Area
Rcpt20171219_293T-nc	293T-nc	2.96	0.996189	0.997538	831.628	2-	1665.27	0.199087	3162211	4.48108e+07	827.117	2-	1656.25	4.72548	33448.1	359409	834.121	2-	1670.26	0.201486	8.70247e+06	1.4564e+08
Rcpt20180713_293T-nc	293T-nc	2	0.986292	0.994556	831.63	2-	1665.27	1.95256	3.80713e+06	1.04244e+08	827.116	2-	1656.25	3.90434	97867.4	1.09318e+06	834.123	2-	1670.26	2.03354	5.94426e+06	1.9972e+08
Rcpt20180927_293T-nc-2	293T-nc	1.24	0.97961	0.97779	831.628	2-	1665.27	0.199087	3.96403e+06	1.54387e+08	827.114	2-	1656.24	1.47716	93976.4	3.12482e+06	834.121	2-	1670.26	0.572687	3.62355e+06	1.3757e+08
Rcpt20171219_293T-si1	293T-si1	1.64	0.744721	0.768225	831.628	2-	1665.27	-0.0291041	1587826	2.68978e+07	827.113	2-	1656.24	-0.213415	623298	9.7151e+06	834.121	2-	1670.26	0.0577958	1.50961e+06	3.2201e+07
Rcpt20180713_293T-si1	293T-si1	2.3	0.734645	0.719568	831.628	2-	1665.27	-0.245285	2.69509e+06	1.00352e+08	827.113	2-	1656.24	0.221305	1.54227e+06	6.35908e+07	834.121	2-	1670.26	0.0577958	5.5474e+06	1.63169e+08
Rcpt20180927_293T-si1-2	293T-si1	1.23	0.613272	0.621509	831.628	2-	1665.27	0.199087	4637828	1.26296e+08	827.114	2-	1656.24	0.740553	2.06852e+06	5.53079e+07	834.121	2-	1670.26	0.572687	3.17437e+06	9.08193e+07
Rcpt20171219_293T-si2	293T-si2	2.05	0.772876	0.774603	831.628	2-	1665.27	0.127027	2536069	4.29771e+07	827.114	2-	1656.24	0.523193	1.10717e+06	1.9171e+07	834.121	2-	1670.26	0.0577958	3.42331e+06	6.58833e+07
Rcpt20180713_293T-si2	293T-si2	1.52	0.822109	0.808574	831.629	2-	1665.27	0.85964	4.54315e+06	1.38263e+08	827.114	2-	1656.24	0.957912	1.15183e+06	3.30868e+07	834.122	2-	1670.26	1.67431	3.6351e+06	1.39757e+08
Rcpt20180927_293T-si2-2	293T-si2	1.26	0.682174	0.694412	831.628	2-	1665.27	0.127027	1.39415e+06	1.02067e+08	827.114	2-	1656.24	0.6681	523484	3.70631e+07	834.122	2-	1670.26	0.716377	1.39316e+06	8.42213e+07
Rcpt20171219_HeLa-nc	HeLa-nc	1.87	1	1	831.628	2-	1665.27	-0.0291041	1.28909e+06	1.97799e+07					0	0	834.122	2-	1670.26	0.860068	1.92023e+06	3.59117e+07
Rcpt20180713_HeLa-nc	HeLa-nc	1.97	0.964021	0.978788	831.629	2-	1665.27	0.85964	2.73448e+06	9.45288e+07	827.117	2-	1656.25	4.35114	181730	3.7959e+06	834.122	2-	1670.26	0.644532	5718474	1.75153e+08
Rcpt20180927_HeLa-nc-2	HeLa-nc	0.85	0.977473	0.981727	831.628	2-	1665.27	0.127027	3.68298e+06	1.12933e+08	827.115	2-	1656.25	2.73302	66124.6	1.44284e+06	834.121	2-	1670.26	-0.0140495	2.97528e+06	7.75189e+07
Rcpt20171219_HeLa-si1	HeLa-si1	1.45	0.428187	0.502253	831.628	2-	1665.27	-0.0291041	2.12731e+06	3.90484e+07	827.113	2-	1656.24	0.221305	1653820	2.96268e+07	834.121	2-	1670.26	0.201486	1.47657e+06	2.9895e+07
Rcpt20180713_HeLa-si1	HeLa-si1	2.21	0.347446	0.282694	831.629	2-	1665.27	1.14788	4.66449e+06	108857254	827.114	2-	1656.24	1.40471	6307353	1.52695e+08	834.123	2-	1670.26	1.96169	1.85998e+06	6.01777e+07
Rcpt20180927_HeLa-si1-2	HeLa-si1	1.2	0.24206	0.280732	831.628	2-	1665.27	-0.317345	1.99497e+06	7.66509e+07	827.114	2-	1656.24	0.45074	1.70132e+06	6.4228e+07	834.121	2-	1670.26	0.500841	917290	2.50684e+07
Rcpt20171219_HeLa-si2	HeLa-si2	2.06	0.405131	0.361433	831.628	2-	1665.27	-0.101164	2.40092e+06	4.8172e+07	827.113	2-	1656.24	0.0763982	2.75868e+06	5.63813e+07	834.121	2-	1670.26	0.201486	1.73319e+06	3.19122e+07
Rcpt20180713_HeLa-si2	HeLa-si2	2.18	0.333986	0.272378	831.629	2-	1665.27	0.559389	4.15794e+06	1.14535e+08	827.114	2-	1656.24	0.813006	5660470	1.69402e+08	834.122	2-	1670.26	0.644532	1.73545e+06	6.34136e+07
Rcpt20180927_HeLa-si2-2	HeLa-si2	1.28	0.253266	0.2478	831.628	2-	1665.27	-0.173225	5.00576e+06	1.30294e+08	827.114	2-	1656.24	0.45074	4486220	1.1633e+08	834.121	2-	1670.26	0.500841	2.02737e+06	3.83229e+07
Rcpt20180529_GFP-ASO	GFP-ASO	1.66	0.98318	0.985363	831.629	2-	1665.27	0.559389	3989461	1.30525e+08	827.117	2-	1656.25	4.42359	104442	2.73491e+06	834.122	2-	1670.26	0.943887	4.61642e+06	1.84114e+08
Rcpt20180529_scaRNA2-ASO	scaRNA2-ASO	0.71	0.651124	0.662805	831.628	2-	1665.27	-0.677647	4984339	7.64797e+07	827.113	2-	1656.24	-0.44285	1.15764e+06	1.72481e+07	834.121	2-	1670.26	-0.0858947	2.07839e+06	3.39035e+07
Modification site	U2-30Am
Identifier	Type	RNA name	Enzyme	Sequence	Frequency	Correction factor	MW theoretical
A	Reference; 13C9-CU	IVT-hU2-13C9CU	A	AAG*Up	1	0.946084	1336.22
B	Sample; Unmodified	U2 snRNA, intact or 17-188_fragment	A	AAGUp	1		1327.19
C	Sample; Modified 1a	U2 snRNA, intact or 17-188_fragment	A	Am6AGUp	1		1341.2
D	Sample; Modified 1b	U2 snRNA, intact or 17-188_fragment	A	AAmGUp	1		1341.2
E	Sample; Modified 2	U2 snRNA, intact or 17-188_fragment	A	Am6AmGUp	1		1355.22
Sample_name	Sample type	Sample/Reference Molar ratio	Modification rate (SILNAS)	Modification rate (Peak area)	A: m/z	A: Charge	A: MW obserbed	A: MW error (ppm)	A: Intensity	A: Area	B: m/z	B: Charge	B: MW obserbed	B: MW error (ppm)	B: Intensity	B: Area	C: m/z	C: Charge	C: MW obserbed	C: MW error (ppm)	C: Intensity	C: Area	D: m/z	D: Charge	D: MW obserbed	D: MW error (ppm)	D: Intensity	D: Area	E: m/z	E: Charge	E: MW obserbed	E: MW error (ppm)	E: Intensity	E: Area
Rcpt20171219_293T-nc	293T-nc	2.96	Not Available	0.951849	667.102	2-	1336.22	-0.00558759	3.71869e+06	5.23264e+07	662.587	2-	1327.19	0.216649	377003	6.72612e+06					0	0	669.596	2-	1341.21	1.45953	128604	1.91144e+06	676.602	2-	1355.22	-0.0977452	8.78839e+06	1.31051e+08
Rcpt20180713_293T-nc	293T-nc	2	Not Available	0.94226	667.103	2-	1336.22	1.26666	4.45886e+06	1.08617e+08	662.588	2-	1327.19	1.7688	539571	1.22823e+07					0	0	669.597	2-	1341.21	3.2788	173038	7.2776e+06	676.604	2-	1355.22	1.79125	7.52229e+06	1.93156e+08
Rcpt20180927_293T-nc-2	293T-nc	1.24	Not Available	0.896023	667.102	2-	1336.22	0.0842181	4917951	1.63808e+08	662.588	2-	1327.19	1.0304	322671	1.06908e+07	669.595	2-	1341.2	0.639376	173936	3.99554e+06	669.596	2-	1341.21	1.37006	238695	7.99117e+06	676.603	2-	1355.22	0.979571	3.12463e+06	1.18568e+08
Rcpt20171219_293T-si1	293T-si1	1.64	Not Available	0.9579	667.102	2-	1336.22	-0.0953933	1.59648e+06	2.46491e+07	662.589	2-	1327.19	2.59762	106883	1.94833e+06					0	0	669.594	2-	1341.2	-1.17988	59247.9	1.01427e+06	676.602	2-	1355.22	-0.0977452	3.21169e+06	4.33157e+07
Rcpt20180713_293T-si1	293T-si1	2.3	Not Available	0.922389	667.102	2-	1336.22	-0.185199	3.55414e+06	1.0943e+08	662.587	2-	1327.19	0.307066	541843	1.71827e+07					0	0	669.595	2-	1341.21	0.922704	284965	7.40365e+06	676.603	2-	1355.22	-0.00919869	5.05764e+06	1.96808e+08
Rcpt20180927_293T-si1-2	293T-si1	1.23	Not Available	0.914957	667.102	2-	1336.22	0.63802	3.31628e+06	1.3318e+08	662.588	2-	1327.19	1.04547	200957	8.62226e+06	669.595	2-	1341.2	0.728848	104410	3.55881e+06	669.595	2-	1341.21	0.833232	161672	6.02235e+06	676.603	2-	1355.22	0.536838	3.98237e+06	1.25032e+08
Rcpt20171219_293T-si2	293T-si2	2.05	Not Available	0.940577	667.102	2-	1336.22	-0.275005	3.14501e+06	5.06118e+07	662.587	2-	1327.19	-0.160087	265037	4.96536e+06	669.595	2-	1341.2	0.728848	37509.7	610652	669.596	2-	1341.21	1.45953	78927.9	1.27551e+06	676.603	2-	1355.22	0.167894	4.99521e+06	8.69851e+07
Rcpt20180713_293T-si2	293T-si2	1.52	Not Available	0.934813	667.103	2-	1336.22	0.907437	3.84582e+06	1.27804e+08	662.588	2-	1327.19	1.7688	291826	1.0288e+07					0	0	669.597	2-	1341.21	2.83144	173945	5.18571e+06	676.604	2-	1355.22	1.7027	3.70151e+06	1.4235e+08
Rcpt20180927_293T-si2-2	293T-si2	1.26	Not Available	0.928762	667.104	2-	1336.22	2.64368	1456498	1.11867e+08	662.588	2-	1327.19	1.49755	97452.7	8.18326e+06	669.597	2-	1341.21	3.01038	18094.5	1.19865e+06	669.595	2-	1341.21	1.01218	101642	7.30687e+06	676.603	2-	1355.22	0.802478	3.30651e+06	1.1501e+08
Rcpt20171219_HeLa-nc	HeLa-nc	1.87	Not Available	0.979169	667.102	2-	1336.22	-0.275005	902823	1.8872e+07	662.587	2-	1327.19	-0.340921	41664.7	892788					0	0	669.596	2-	1341.21	2.01128	54998.8	962424	676.603	2-	1355.22	0.344987	2.74304e+06	4.10032e+07
Rcpt20180713_HeLa-nc	HeLa-nc	1.97	Not Available	0.937573	667.103	2-	1336.22	1.17685	3.00711e+06	9.35814e+07	662.588	2-	1327.19	1.49755	339136	1.03609e+07					0	0	669.597	2-	1341.21	2.83144	172792	4.38901e+06	676.603	2-	1355.22	0.891024	4.54019e+06	1.5122e+08
Rcpt20180927_HeLa-nc-2	HeLa-nc	0.85	Not Available	0.926837	667.102	2-	1336.22	-0.00558759	3.53112e+06	1.14949e+08	662.587	2-	1327.19	0.307066	174702	5.62316e+06	669.596	2-	1341.21	2.45864	13053.7	164598	669.595	2-	1341.2	0.639376	98776.7	2.43104e+06	676.603	2-	1355.22	0.433534	2.78871e+06	7.08885e+07
Rcpt20171219_HeLa-si1	HeLa-si1	1.45	Not Available	0.904845	667.102	2-	1336.22	0.353635	1.75302e+06	4.2827e+07	662.587	2-	1327.19	0.759149	142954	4.16209e+06	669.596	2-	1341.21	2.27969	16614	224696	669.595	2-	1341.21	1.10165	39257	747608	676.603	2-	1355.22	0.167894	1.79491e+06	4.09671e+07
Rcpt20180713_HeLa-si1	HeLa-si1	2.21	Not Available	0.92562	667.103	2-	1336.22	0.907437	2576891	1.08001e+08	662.588	2-	1327.19	1.58797	398848	1.69309e+07					0	0	669.596	2-	1341.21	1.83233	276965	7.26351e+06	676.604	2-	1355.22	1.61415	8.1128e+06	2.03431e+08
Rcpt20180927_HeLa-si1-2	HeLa-si1	1.2	Not Available	0.896089	667.102	2-	1336.22	-0.469584	2433851	7.68689e+07	662.587	2-	1327.19	0.216649	258893	8.43755e+06					0	0	669.596	2-	1341.21	1.37006	136450	3.10597e+06	676.603	2-	1355.22	0.536838	2.07652e+06	6.96565e+07
Rcpt20171219_HeLa-si2	HeLa-si2	2.06	Not Available	0.943609	667.102	2-	1336.22	-0.559389	2.78224e+06	4.58765e+07	662.588	2-	1327.19	1.7688	129990	2.42862e+06	669.596	2-	1341.21	1.65339	67464.4	1.55383e+06	669.596	2-	1341.21	2.45864	57052.6	1.12108e+06	676.602	2-	1355.22	-0.0977452	3.68958e+06	6.55189e+07
Rcpt20180713_HeLa-si2	HeLa-si2	2.18	Not Available	0.944976	667.102	2-	1336.22	-0.00558759	4.20055e+06	1.1344e+08	662.588	2-	1327.19	1.2263	545543	1.49577e+07					0	0	669.595	2-	1341.21	0.922704	190388	5.74711e+06	676.603	2-	1355.22	0.344987	1.0151e+07	2.51136e+08
Rcpt20180927_HeLa-si2-2	HeLa-si2	1.28	Not Available	0.926675	667.102	2-	1336.22	-0.185199	3.97294e+06	1.12662e+08	662.587	2-	1327.19	-0.250504	299733	9.3516e+06	669.595	2-	1341.2	0.549904	74062.6	1.75878e+06	669.595	2-	1341.21	1.01218	147966	4.04699e+06	676.603	2-	1355.22	0.167894	7.90336e+06	1.36366e+08
Rcpt20180529_GFP-ASO	GFP-ASO	1.66	Not Available	0.949213	667.102	2-	1336.22	0.263829	3757326	1.25155e+08	662.586	2-	1327.19	-1.07932	295812	8.97037e+06					0	0	669.596	2-	1341.21	2.45864	75195.3	2.66281e+06	676.603	2-	1355.22	0.979571	5.34063e+06	1.64993e+08
Rcpt20180529_scaRNA9-ASO	scaRNA9-ASO	2.27	Not Available	0.863228	667.102	2-	1336.22	0.727825	4932932	1.33208e+08	662.587	2-	1327.19	0.578316	741657	2.18307e+07	669.596	2-	1341.21	2.27969	455574	1.65361e+07	669.596	2-	1341.21	2.56302	324479	4.0958e+06	676.603	2-	1355.22	1.24521	7.66798e+06	2.38054e+08
Modification site	U2-34Ψ
Identifier	Type	RNA name	Enzyme	Sequence	Frequency	Correction factor	MW theoretical
A	Reference; 13C10-G	IVT-hU2-13C10G_17-188	T1	UA*Gp	1	0.954	1008.17
B	Sample; Unmodified	U2 snRNA, intact or 17-188_fragment	T1	UAGp	1		998.136
C	Sample; Modified	U2 snRNA, intact or 17-188_fragment	T1	ΨAGp	1		998.136
Sample_name	Sample type	Sample/Reference Molar ratio	Modification rate (SILNAS)	Modification rate (Peak area)	A: m/z	A: Charge	A: MW obserbed	A: MW error (ppm)	A: Intensity	A: Area	B: m/z	B: Charge	B: MW obserbed	B: MW error (ppm)	B: Intensity	B: Area	C: m/z	C: Charge	C: MW obserbed	C: MW error (ppm)	C: Intensity	C: Area
Rcpt20171219_293T-nc	293T-nc	2.28	0.816433	0.863821	1007.16	1-	1008.17	-0.47406	1.19235e+06	2.54211e+07	997.128	1-	998.135	-0.558975	476083	1.00099e+07	997.128	1-	998.135	-0.378639	4.90018e+06	6.34959e+07
Rcpt20180713_293T-nc	293T-nc	0.96	0.726696	0.707059	503.077	2-	1008.17	-0.953675	1.02651e+06	5.91404e+07	498.06	2-	998.135	-1.15362	256939	1.33953e+07	498.061	2-	998.136	0.128774	586077	3.23316e+07
Rcpt20180927_293T-nc-2	293T-nc	1.34	0.800947	0.751479	503.077	2-	1008.17	-0.755296	1.1729e+06	3.91273e+07	498.061	2-	998.136	-0.0515624	298459	1.102e+07	498.06	2-	998.135	-0.67272	1.2903e+06	3.33222e+07
Rcpt20171219_293T-si1	293T-si1	1.52	0.781145	0.846052	1007.16	1-	1008.17	-0.355033	1.262e+06	2.31552e+07	997.129	1-	998.136	0.482967	400504	7.59226e+06	997.129	1-	998.136	-0.00794794	2.68957e+06	4.17249e+07
Rcpt20180713_293T-si1	293T-si1	1.01	0.682108	0.74135	503.077	2-	1008.17	-0.160158	850474	4.46164e+07	498.061	2-	998.137	0.810044	260502	1.27295e+07	498.061	2-	998.136	0.369222	695919	3.64855e+07
Rcpt20180927_293T-si1-2	293T-si1	1.31	0.787164	0.741859	503.077	2-	1008.17	-1.37027	1266774	3.33315e+07	498.06	2-	998.135	-0.853056	336948	9.86023e+06	498.06	2-	998.135	-0.352123	1.03184e+06	2.83369e+07
Rcpt20171219_293T-si2	293T-si2	1.69	0.7951	0.861088	1007.16	1-	1008.17	0.250024	897493	2.02019e+07	997.128	1-	998.135	-0.378639	296489	6.42945e+06	997.129	1-	998.136	-0.00794794	2.29884e+06	3.98548e+07
Rcpt20180713_293T-si2	293T-si2	1.26	0.740516	0.746604	503.078	2-	1008.17	0.335791	1.70669e+06	6.94967e+07	498.062	2-	998.138	1.77184	532336	2.05918e+07	498.061	2-	998.136	0.30911	1.18765e+06	6.06715e+07
Rcpt20180927_293T-si2-2	293T-si2	1.29	0.791285	0.669705	503.077	2-	1008.17	-0.457727	1.79314e+06	4.10434e+07	498.061	2-	998.136	0.0085497	460582	1.08095e+07	498.061	2-	998.136	-0.231899	1.01171e+06	2.19173e+07
Rcpt20171219_HeLa-nc	HeLa-nc	1.37	0.961071	0.971267	1007.16	1-	1008.17	0.497999	1.27339e+06	2.48602e+07	997.131	1-	998.138	2.49672	64789.8	1.08077e+06	997.129	1-	998.136	0.302631	1.99598e+06	3.6534e+07
Rcpt20180713_HeLa-nc	HeLa-nc	0.98	0.775209	0.731606	503.078	2-	1008.17	0.63336	1.14248e+06	5.68711e+07	498.061	2-	998.136	0.60967	240106	1.10971e+07	498.061	2-	998.136	0.669782	548216	3.02492e+07
Rcpt20180927_HeLa-nc-2	HeLa-nc	0.8	0.784873	0.832331	503.078	2-	1008.17	1.72445	604774	1.48156e+07	498.06	2-	998.135	-1.15362	99294.7	2.34064e+06	498.061	2-	998.136	0.248998	773533	1.16192e+07
Rcpt20171219_HeLa-si1	HeLa-si1	1.23	0.902209	0.940572	1007.16	1-	1008.17	-0.593088	1.59059e+06	2.59119e+07	997.128	1-	998.135	-0.739311	182520	2.18484e+06	997.128	1-	998.136	-0.188284	1.35198e+06	3.45795e+07
Rcpt20180713_HeLa-si1	HeLa-si1	1.02	0.749612	0.736997	503.078	2-	1008.17	0.573846	1.31671e+06	5.66313e+07	498.061	2-	998.136	0.60967	320814	1.34932e+07	498.061	2-	998.136	0.429334	780998	3.78111e+07
Rcpt20180927_HeLa-si1-2	HeLa-si1	1.23	0.731679	0.797268	503.077	2-	1008.17	-0.0411302	964600	2.51314e+07	498.061	2-	998.136	-0.0515624	303707	7.90142e+06	498.061	2-	998.136	-0.111674	1.678e+06	3.10734e+07
Rcpt20171219_HeLa-si2	HeLa-si2	1.51	0.978146	0.983688	1007.16	1-	1008.17	0.0714829	1.14549e+06	1.94485e+07	997.127	1-	998.134	-1.60092	36061.5	626761	997.129	1-	998.136	0.362743	1.75053e+06	3.77971e+07
Rcpt20180713_HeLa-si2	HeLa-si2	0.95	0.781561	0.756718	503.078	2-	1008.17	0.573846	1062323	6.17648e+07	498.062	2-	998.138	1.95217	210310	1.18836e+07	498.061	2-	998.136	0.248998	734293	3.69634e+07
Rcpt20180927_HeLa-si2-2	HeLa-si2	1.22	0.819056	0.743695	503.077	2-	1008.17	-0.338699	956273	4.34972e+07	498.061	2-	998.136	0.0085497	201388	9.99987e+06	498.06	2-	998.135	-0.432272	909050	2.90157e+07
Modification site	U2-37Ψ
Identifier	Type	RNA name	Enzyme	Sequence	Frequency	Correction factor	MW theoretical
A	Reference; 13C9-CU	IVT-hU2-13C9CU	A	AG*Up	3	0.955345	1007.17
B	Sample; Unmodified	U2 snRNA, intact or 17-188_fragment	A	AGUp	3		998.136
C	Sample; Modified	U2 snRNA, intact or 17-188_fragment	A	AGΨp	1		998.136
Sample_name	Sample type	Sample/Reference Molar ratio	Modification rate (SILNAS)	Modification rate (Peak area)	A: m/z	A: Charge	A: MW obserbed	A: MW error (ppm)	A: Intensity	A: Area	B: m/z	B: Charge	B: MW obserbed	B: MW error (ppm)	B: Intensity	B: Area	C: m/z	C: Charge	C: MW obserbed	C: MW error (ppm)	C: Intensity	C: Area
Rcpt20171219_293T-nc	293T-nc	2.96	0.886836	1.00274	1006.16	1-	1007.17	-0.290849	5309777	5.19766e+07	997.128	1-	998.135	-0.619087	10576462	1.09071e+08	997.128	1-	998.136	-0.06806	3.64294e+06	5.47601e+07
Rcpt20180713_293T-nc	293T-nc	2	0.709518	0.963952	502.576	2-	1007.17	0.867319	7166552	2.61799e+08	498.061	2-	998.137	1.29094	10454576	3.92018e+08	498.061	2-	998.137	1.05049	6.25543e+06	1.85598e+08
Rcpt20180927_293T-nc-2	293T-nc	1.24	0.867963	0.782013	502.575	2-	1007.17	-0.463147	16092231	3.53317e+08	498.061	2-	998.136	-0.0515624	13547895	3.03884e+08	498.061	2-	998.136	0.30911	2.96316e+06	1.07143e+08
Rcpt20171219_293T-si1	293T-si1	1.64	0.81836	1.20756	1006.16	1-	1007.17	-0.0525565	1.20897e+06	2.32674e+07	997.129	1-	998.136	0.0521641	1377471	2.81663e+07	997.129	1-	998.136	0.2325	1.0921e+06	1.89756e+07
Rcpt20180713_293T-si1	293T-si1	2.3	0.665116	0.84208	502.575	2-	1007.16	-1.05888	8895279	2.6953e+08	498.06	2-	998.135	-0.732832	15212193	4.55405e+08	498.06	2-	998.135	-0.352123	4779141	1.77711e+08
Rcpt20180927_293T-si1-2	293T-si1	1.23	0.774984	1.03866	502.575	2-	1007.17	-0.641867	8700037	2.86919e+08	498.061	2-	998.136	-0.0515624	7582258	2.47759e+08	498.061	2-	998.136	0.429334	3.71253e+06	1.31206e+08
Rcpt20171219_293T-si2	293T-si2	2.05	0.651742	1.134	1006.16	1-	1007.17	0.433957	2.27617e+06	4.06539e+07	997.129	1-	998.136	0.302631	3.48934e+06	6.07323e+07	997.129	1-	998.136	0.112276	1.97223e+06	3.69082e+07
Rcpt20180713_293T-si2	293T-si2	1.52	0.655653	0.825612	502.577	2-	1007.17	1.66163	9046679	2.45e+08	498.061	2-	998.137	1.41116	10265827	2.72508e+08	498.062	2-	998.138	1.83195	2.71049e+06	1.03471e+08
Rcpt20180927_293T-si2-2	293T-si2	1.26	0.808403	0.696518	502.575	2-	1007.17	-0.52272	6032934	2.84428e+08	498.061	2-	998.136	0.0085497	5305166	2.6154e+08	498.061	2-	998.136	0.549558	1.43941e+06	7.90836e+07
Rcpt20171219_HeLa-nc	HeLa-nc	1.87	0.798456	0.968954	1006.16	1-	1007.17	0.314811	1.06662e+06	2.52547e+07	997.129	1-	998.136	0.112276	1.39835e+06	3.37024e+07	997.13	1-	998.137	1.27444	814343	1.60785e+07
Rcpt20180713_HeLa-nc	HeLa-nc	1.97	0.708211	0.861266	502.576	2-	1007.17	-0.165282	9343121	2.31217e+08	498.061	2-	998.136	0.369222	13432969	3.27794e+08	498.061	2-	998.136	0.369222	3.06364e+06	1.32002e+08
Rcpt20180927_HeLa-nc-2	HeLa-nc	0.85	0.74849	0.702979	502.575	2-	1007.17	-0.70144	10885621	2.91044e+08	498.06	2-	998.135	-0.352123	6.63415e+06	1.78599e+08	498.061	2-	998.136	0.0085497	1.66107e+06	5.46583e+07
Rcpt20171219_HeLa-si1	HeLa-si1	1.45	0.431061	0.943912	1006.16	1-	1007.17	-0.0525565	2980978	4.45778e+07	997.128	1-	998.136	-0.188284	3.53606e+06	5.08246e+07	997.129	1-	998.136	0.2325	960438	2.33326e+07
Rcpt20180713_HeLa-si1	HeLa-si1	2.21	0.75014	0.878455	502.576	2-	1007.17	0.450307	8502374	2.99944e+08	498.061	2-	998.137	0.729894	13462543	4.86821e+08	498.061	2-	998.136	0.369222	7.18644e+06	2.01575e+08
Rcpt20180927_HeLa-si1-2	HeLa-si1	1.2	0.652243	0.818239	502.575	2-	1007.17	-0.70144	7.35859e+06	1.85067e+08	498.06	2-	998.135	-0.492384	6.60189e+06	1.75782e+08	498.061	2-	998.136	0.60967	2.18378e+06	6.59244e+07
Rcpt20171219_HeLa-si2	HeLa-si2	2.06	0.815118	1.06939	1006.16	1-	1007.17	-0.231276	1887889	4.20715e+07	997.128	1-	998.135	-0.378639	2.70589e+06	5.98131e+07	997.128	1-	998.136	-0.128172	1.53602e+06	3.31314e+07
Rcpt20180713_HeLa-si2	HeLa-si2	2.18	0.855238	0.920906	502.575	2-	1007.17	-0.70144	8.15044e+06	2.79623e+08	498.061	2-	998.136	-0.231899	12135445	4.29699e+08	498.061	2-	998.136	0.128774	5.80791e+06	1.90329e+08
Rcpt20180927_HeLa-si2-2	HeLa-si2	1.28	0.747557	0.941713	502.575	2-	1007.17	-0.761013	12083147	2.76169e+08	498.06	2-	998.135	-0.492384	11093869	2.50682e+08	498.06	2-	998.136	-0.292011	4.32443e+06	1.14693e+08
Modification site	U2-40Cm
Identifier	Type	RNA name	Enzyme	Sequence	Frequency	Correction factor	MW theoretical
A	Reference; 13C10-G	IVT-hU2-13C10G	T1	UAUCU*Gp	1	0.928	1925.26
B	Sample; Unmodified	U2 snRNA, intact or 17-188_fragment	T1	UAUCUGp	1		1915.23
C	Sample; Modified 1	U2 snRNA, intact or 17-188_fragment	T1	ΨAΨCΨGp	1		1915.23
D	Sample; Modified 2	U2 snRNA, intact or 17-188_fragment	T1	ΨAΨCmΨGp	1		1929.24
Sample_name	Sample type	Sample/Reference Molar ratio	Modification rate (SILNAS)	Modification rate (Peak area)	A: m/z	A: Charge	A: MW obserbed	A: MW error (ppm)	A: Intensity	A: Area	B: m/z	B: Charge	B: MW obserbed	B: MW error (ppm)	B: Intensity	B: Area	C: m/z	C: Charge	C: MW obserbed	C: MW error (ppm)	C: Intensity	C: Area	D: m/z	D: Charge	D: MW obserbed	D: MW error (ppm)	D: Intensity	D: Area
Rcpt20171219_293T-nc	293T-nc	2.28	Not Available	0.990872	961.624	2-	1925.26	0.37633	4.75079e+06	8.47803e+07					0	0	956.607	2-	1915.23	0.936982	132940	1.87293e+06	963.615	2-	1929.24	0.35482	12001358	2.03323e+08
Rcpt20180713_293T-nc	293T-nc	0.96	Not Available	0.989414	961.623	2-	1925.26	-0.195021	1.961e+06	7.61013e+07					0	0	956.609	2-	1915.23	2.92108	19261.6	881903	963.614	2-	1929.24	-0.598922	1801941	8.2426e+07
Rcpt20180927_293T-nc-2	293T-nc	1.34	Not Available	0.975294	961.623	2-	1925.26	-0.195021	4311995	6.58425e+07	956.609	2-	1915.23	2.59736	52286.7	708276	956.607	2-	1915.23	0.81167	54474.8	1.39894e+06	963.614	2-	1929.24	-0.536721	3.17718e+06	8.3185e+07
Rcpt20171219_293T-si1	293T-si1	1.52	Not Available	0.921738	961.623	2-	1925.26	-0.0703625	4.17803e+06	8.87427e+07					0	0	956.607	2-	1915.23	0.686359	625168	9.99754e+06	963.614	2-	1929.24	-0.536721	5.9106e+06	1.17747e+08
Rcpt20180713_293T-si1	293T-si1	1.01	Not Available	0.910609	961.624	2-	1925.26	0.750305	1.97787e+06	6.51797e+07					0	0	956.607	2-	1915.23	0.749015	149970	5.66573e+06	963.614	2-	1929.24	-0.153151	1.67216e+06	5.77157e+07
Rcpt20180927_293T-si1-2	293T-si1	1.31	Not Available	0.798719	961.623	2-	1925.26	-0.704043	2520973	4.79136e+07	956.612	2-	1915.24	5.59439	19391	406132	956.606	2-	1915.23	-0.274362	528721	1.24945e+07	963.614	2-	1929.24	-0.723323	2.70368e+06	5.11921e+07
Rcpt20171219_293T-si2	293T-si2	1.69	Not Available	0.893056	961.624	2-	1925.26	0.251672	3.59113e+06	7.00367e+07					0	0	956.608	2-	1915.23	1.06229	673812	1.26607e+07	963.615	2-	1929.24	0.220052	4.85942e+06	1.05726e+08
Rcpt20180713_293T-si2	293T-si2	1.26	Not Available	0.897535	961.624	2-	1925.26	0.314001	1852414	8.63671e+07					0	0	956.607	2-	1915.23	0.17467	349662	1.17313e+07	963.615	2-	1929.24	0.220052	2.11189e+06	1.02759e+08
Rcpt20180927_293T-si2-2	293T-si2	1.29	Not Available	0.703821	961.623	2-	1925.26	-0.132692	5.21707e+06	7.36359e+07	956.607	2-	1915.23	0.936982	54216	809690	956.606	2-	1915.23	-0.274362	1.02533e+06	1.82303e+07	963.614	2-	1929.24	-0.41232	1.62874e+06	4.52455e+07
Rcpt20171219_HeLa-nc	HeLa-nc	1.37	Not Available	0.985934	961.624	2-	1925.26	0.314001	3105126	7.67263e+07					0	0	956.608	2-	1915.23	1.44867	98243.7	1.75897e+06	963.614	2-	1929.24	0.0334503	5.25928e+06	1.23293e+08
Rcpt20180713_HeLa-nc	HeLa-nc	0.98	Not Available	0.903166	961.623	2-	1925.26	0.116625	2.09616e+06	7.60806e+07					0	0	956.608	2-	1915.23	1.32336	196883	7.9197e+06	963.615	2-	1929.24	0.603622	1.66056e+06	7.38671e+07
Rcpt20180927_HeLa-nc-2	HeLa-nc	0.8	Not Available	0.963955	961.624	2-	1925.26	0.37633	950262	1.90161e+07					0	0	956.607	2-	1915.23	0.299982	81668.2	1.48255e+06	963.614	2-	1929.24	0.0334503	2823182	3.96479e+07
Rcpt20171219_HeLa-si1	HeLa-si1	1.23	Not Available	0.750334	961.623	2-	1925.26	-0.0703625	4.2608e+06	6.7666e+07					0	0	956.607	2-	1915.23	0.17467	1.36955e+06	2.06112e+07	963.614	2-	1929.24	-0.0909508	4.04408e+06	6.19442e+07
Rcpt20180713_HeLa-si1	HeLa-si1	1.02	Not Available	0.762004	961.624	2-	1925.26	0.438659	1.75866e+06	6.85762e+07					0	0	956.607	2-	1915.23	0.362638	679097	2.1172e+07	963.615	2-	1929.24	0.157851	1354818	6.77875e+07
Rcpt20180927_HeLa-si1-2	HeLa-si1	1.23	Not Available	0.698004	961.623	2-	1925.26	-0.0703625	1208546	3.06974e+07	956.61	2-	1915.23	3.48498	11168.2	234381	956.607	2-	1915.23	0.17467	709868	1.54994e+07	963.614	2-	1929.24	-0.215352	1.89887e+06	3.63656e+07
Rcpt20171219_HeLa-si2	HeLa-si2	1.51	Not Available	0.649694	961.623	2-	1925.26	-0.195021	3529011	7.40101e+07					0	0	956.607	2-	1915.23	0.425293	2.20208e+06	3.60496e+07	963.615	2-	1929.24	0.157851	3.49184e+06	6.68591e+07
Rcpt20180713_HeLa-si2	HeLa-si2	0.95	Not Available	0.627328	961.624	2-	1925.26	0.687976	972978	6.15677e+07					0	0	956.608	2-	1915.23	0.999638	645111	2.85091e+07	963.615	2-	1929.24	0.790224	789833	4.799e+07
Rcpt20180927_HeLa-si2-2	HeLa-si2	1.22	Not Available	0.630605	961.623	2-	1925.26	-0.00803332	1.97989e+06	5.05123e+07	956.611	2-	1915.24	4.95739	19560.2	581129	956.606	2-	1915.23	-0.138608	588809	2.38027e+07	963.615	2-	1929.24	0.220052	1.23324e+06	4.16262e+07
Rcpt20180529_GFP-ASO	GFP-ASO	1.1	Not Available	0.967804	961.624	2-	1925.26	1.01001	1.53911e+06	6.46212e+07					0	0	956.608	2-	1915.23	1.83505	72107.1	2.37202e+06	963.615	2-	1929.24	0.603622	1.45055e+06	7.13029e+07
Rcpt20180529_scaRNA28-ASO	scaRNA28-ASO	0.92	Not Available	0.924406	961.622	2-	1925.26	-1.15074	1.64902e+06	2.9971e+07					0	0	956.606	2-	1915.23	-0.524985	156606	2.2936e+06	963.614	2-	1929.24	-0.909925	1530693	2.80473e+07
Rcpt20180529_scaRNA2-ASO	scaRNA2-ASO	0.73	Not Available	0.941681	961.622	2-	1925.26	-0.89103	1.92831e+06	3.00335e+07					0	0	956.607	2-	1915.23	-0.0132967	115101	1.52719e+06	963.614	2-	1929.24	-0.661123	1.83297e+06	2.46598e+07
Rcpt20180529_scaRNA9-ASO	scaRNA9-ASO	1.17	Not Available	0.932267	961.624	2-	1925.26	0.823023	1.40201e+06	5.98445e+07					0	0	956.607	2-	1915.23	0.936982	122339	5.207e+06	963.615	2-	1929.24	0.41702	1.74805e+06	7.16687e+07
Rcpt20180529_scaRNA7-ASO	scaRNA7-ASO	1.01	Not Available	0.902253	961.622	2-	1925.26	-1.08841	3203849	5.29313e+07	956.609	2-	1915.23	2.59736	31535.8	322643	956.606	2-	1915.23	-1.03667	212475	4.65379e+06	963.614	2-	1929.24	-0.847724	2.97546e+06	4.5935e+07
Modification site	U2-47Um
Identifier	Type	RNA name	Enzyme	Sequence	Frequency	Correction factor	MW theoretical
A	Reference; 13C10-G	IVT-hU2-13C10G	T1	UUCUUAUCA*Gp	1	0.899	3171.41
B	Sample; Unmodified	U2 snRNA, intact or 17-188_fragment	T1	UUCUUAUCAGp	1		3161.37
C	Sample; Modified 1	U2 snRNA, intact or 17-188_fragment	T1	ΨΨCUUAUCAGp	1		3161.37
D	Sample; Modified 2	U2 snRNA, intact or 17-188_fragment	T1	ΨΨCUUmAUCAGp	1		3175.39
Sample_name	Sample type	Sample/Reference Molar ratio	Modification rate (SILNAS)	Modification rate (Peak area)	A: m/z	A: Charge	A: MW obserbed	A: MW error (ppm)	A: Intensity	A: Area	B: m/z	B: Charge	B: MW obserbed	B: MW error (ppm)	B: Intensity	B: Area	C: m/z	C: Charge	C: MW obserbed	C: MW error (ppm)	C: Intensity	C: Area	D: m/z	D: Charge	D: MW obserbed	D: MW error (ppm)	D: Intensity	D: Area
Rcpt20171219_293T-nc	293T-nc	2.28	Not Available	0.980879	1056.13	3-	3171.41	0.556851	2.55884e+06	4.11601e+07					0	0	1052.79	3-	3161.38	2.33	100626	1.96336e+06	1057.46	3-	3175.39	0.927761	8.20492e+06	1.00715e+08
Rcpt20180713_293T-nc	293T-nc	0.96	Not Available	0.991951	1056.13	3-	3171.4	-0.370183	1.27527e+06	4.15156e+07					0	0	1052.79	3-	3161.38	2.4249	19546.3	348617	1057.46	3-	3175.39	0.691569	867891	4.29641e+07
Rcpt20180927_293T-nc-2	293T-nc	1.34	Not Available	0.963706	1056.13	3-	3171.41	-0.133694	1.66855e+06	2.49117e+07	1052.79	3-	3161.39	5.11044	11215.7	190852	1052.78	3-	3161.38	1.40003	60608.9	991379	1057.46	3-	3175.39	0.00188973	1.67549e+06	3.13911e+07
Rcpt20171219_293T-si1	293T-si1	1.52	Not Available	0.549801	1056.13	3-	3171.41	-0.0201801	4.52767e+06	5.53928e+07					0	0	1052.78	3-	3161.37	0.479539	1.39681e+06	2.9695e+07	1057.46	3-	3175.39	0.351453	3.10962e+06	3.62647e+07
Rcpt20180713_293T-si1	293T-si1	1.01	Not Available	0.554551	1056.13	3-	3171.41	1.2474	1.12507e+06	3.97124e+07					0	0	1052.78	3-	3161.38	1.17228	749840	1.80368e+07	1057.46	3-	3175.39	1.1545	731335	2.24545e+07
Rcpt20180927_293T-si1-2	293T-si1	1.31	Not Available	0.419425	1056.13	3-	3171.41	-0.133694	1.45036e+06	2.54754e+07	1052.78	3-	3161.38	0.935037	11453.9	72308.3	1052.78	3-	3161.37	-0.0993238	1.09974e+06	1.80987e+07	1057.45	3-	3175.39	-0.574418	740057	1.31273e+07
Rcpt20171219_293T-si2	293T-si2	1.69	Not Available	0.498043	1056.13	3-	3171.41	0.206849	3.5857e+06	5.12509e+07					0	0	1052.78	3-	3161.37	0.479539	2.11206e+06	3.45356e+07	1057.46	3-	3175.39	0.464825	2.45461e+06	3.42663e+07
Rcpt20180713_293T-si2	293T-si2	1.26	Not Available	0.56981	1056.13	3-	3171.41	0.556851	1.00457e+06	5.14832e+07					0	0	1052.78	3-	3161.37	0.0145508	920220	3.01267e+07	1057.46	3-	3175.39	0.351453	1.05937e+06	3.99044e+07
Rcpt20180927_293T-si2-2	293T-si2	1.29	Not Available	0.350722	1056.13	3-	3171.41	0.0933342	1.3607e+06	1.97413e+07	1052.78	3-	3161.37	-1.23807	0	68072.2	1052.78	3-	3161.37	0.128425	1.68222e+06	2.02114e+07	1057.46	3-	3175.39	0.00188973	518136	1.09544e+07
Rcpt20171219_HeLa-nc	HeLa-nc	1.37	Not Available	0.971374	1056.13	3-	3171.41	0.78388	3.32406e+06	4.79314e+07					0	0	1052.78	3-	3161.37	0.2423	76371.1	1.74588e+06	1057.46	3-	3175.39	0.351453	4.11992e+06	5.92435e+07
Rcpt20180713_HeLa-nc	HeLa-nc	0.98	Not Available	0.950723	1056.13	3-	3171.41	1.2474	1.08732e+06	4.08769e+07					0	0	1052.78	3-	3161.38	1.0584	84549.8	2.14541e+06	1057.46	3-	3175.39	0.578197	1.23809e+06	4.13922e+07
Rcpt20180927_HeLa-nc-2	HeLa-nc	0.8	Not Available	0.946726	1056.13	3-	3171.41	0.670365	948061	1.18746e+07	1052.79	3-	3161.38	2.43439	0	8072.68	1052.79	3-	3161.38	2.79499	37019.6	424320	1057.46	3-	3175.39	0.578197	456431	7.68404e+06
Rcpt20171219_HeLa-si1	HeLa-si1	1.23	Not Available	0.309474	1056.13	3-	3171.4	-1.17424	2.07694e+06	2.76868e+07					0	0	1052.78	3-	3161.37	0.479539	2.18041e+06	2.56938e+07	1057.46	3-	3175.39	0.351453	1.21795e+06	1.15153e+07
Rcpt20180713_HeLa-si1	HeLa-si1	1.02	Not Available	0.257013	1056.13	3-	3171.41	0.78388	917640	4.09485e+07					0	0	1052.78	3-	3161.37	0.2423	1.17988e+06	3.32909e+07	1057.46	3-	3175.39	1.1545	438346	1.15159e+07
Rcpt20180927_HeLa-si1-2	HeLa-si1	1.23	Not Available	0.247248	1056.13	3-	3171.41	0.556851	796524	1.49954e+07	1052.79	3-	3161.39	4.19944	0	15374.5	1052.78	3-	3161.37	0.2423	698869	1.287e+07	1057.46	3-	3175.39	0.691569	160219	4.23231e+06
Rcpt20171219_HeLa-si2	HeLa-si2	1.51	Not Available	0.274715	1056.13	3-	3171.41	0.670365	3.20193e+06	4.92278e+07					0	0	1052.78	3-	3161.37	-0.336563	2.60662e+06	4.31059e+07	1057.46	3-	3175.39	1.3907	1.35932e+06	1.63272e+07
Rcpt20180713_HeLa-si2	HeLa-si2	0.95	Not Available	0.242394	1056.13	3-	3171.41	0.906854	1.03221e+06	4.2323e+07					0	0	1052.78	3-	3161.37	0.821163	1.06819e+06	3.12696e+07	1057.45	3-	3175.39	-0.68779	274226	1.00046e+07
Rcpt20180927_HeLa-si2-2	HeLa-si2	1.22	Not Available	0.217023	1056.13	3-	3171.41	0.462256	1.04433e+06	2.16881e+07	1052.79	3-	3161.39	4.18046	5034.25	90432.7	1052.78	3-	3161.37	0.0145508	931327	2.58303e+07	1057.46	3-	3175.39	0.578197	281283	7.18463e+06
Rcpt20180529_GFP-ASO	GFP-ASO	1.1	Not Available	0.969576	1056.13	3-	3171.41	1.2474	826141	3.48187e+07					0	0	1052.79	3-	3161.38	3.13661	48190.2	1.23316e+06	1057.46	3-	3175.39	1.04113	1.1116e+06	3.92996e+07
Rcpt20180529_scaRNA28-ASO	scaRNA28-ASO	0.92	Not Available	0.541729	1056.13	3-	3171.4	-0.947214	811328	1.52948e+07					0	0	1052.78	3-	3161.37	-0.80155	551953	7.61113e+06	1057.45	3-	3175.38	-1.03735	540603	8.99723e+06
Modification site	U2-61Cm
Identifier	Type	RNA name	Enzyme	Sequence	Frequency	Correction factor	MW theoretical
A	Reference; 13C10-G	IVT-hU2-13C10G	T1	UUUAAUAUCU*Gp	1	0.892	3501.44
B	Sample; Unmodified	U2 snRNA, intact or 17-188_fragment	T1	UUUAAUAUCUGp	1		3491.41
C	Sample; Modified 1	U2 snRNA, intact or 17-188_fragment	T1	UΨUAAΨAUCUGp	1		3491.41
D	Sample; Modified 2a	U2 snRNA, intact or 17-188_fragment	T1	UΨUAAΨAUCmUGp	1		3505.42
E	Sample; Modified 2b	U2 snRNA, intact or 17-188_fragment	T1	UYUAAYAUCmUGp	1		3505.42
Sample_name	Sample type	Sample/Reference Molar ratio	Modification rate (SILNAS)	Modification rate (Peak area)	A: m/z	A: Charge	A: MW obserbed	A: MW error (ppm)	A: Intensity	A: Area	B: m/z	B: Charge	B: MW obserbed	B: MW error (ppm)	B: Intensity	B: Area	C: m/z	C: Charge	C: MW obserbed	C: MW error (ppm)	C: Intensity	C: Area	D: m/z	D: Charge	D: MW obserbed	D: MW error (ppm)	D: Intensity	D: Area	E: m/z	E: Charge	E: MW obserbed	E: MW error (ppm)	E: Intensity	E: Area
Rcpt20171219_293T-nc	293T-nc	2.28	Not Available	0.847986	1166.14	3-	3501.44	-0.205801	3921091	5.72778e+07					0	0	1162.8	3-	3491.41	0.246147	1.4842e+06	2.02993e+07	1167.47	3-	3505.42	0.0283562	6.46156e+06	9.1782e+07	1167.47	3-	3505.43	0.447706	1.39014e+06	2.14546e+07
Rcpt20180713_293T-nc	293T-nc	0.96	Not Available	0.83568	1166.14	3-	3501.44	-0.728443	721666	3.97882e+07					0	0	1162.79	3-	3491.41	-0.90525	233365	7.46226e+06	1167.47	3-	3505.42	-0.493692	1.15492e+06	3.05142e+07	1167.47	3-	3505.42	0.131054	370237	7.43668e+06
Rcpt20180927_293T-nc-2	293T-nc	1.34	Not Available	0.804954	1166.14	3-	3501.44	-0.000171175	2.31075e+06	3.09453e+07	1162.8	3-	3491.41	0.203185	11740.7	179050	1162.79	3-	3491.41	-0.59592	542459	8.99936e+06	1167.47	3-	3505.42	-0.810344	2.25532e+06	3.27854e+07	1167.47	3-	3505.42	-0.810344	350962	5.09378e+06
Rcpt20171219_293T-si1	293T-si1	1.52	Not Available	0.432905	1166.14	3-	3501.44	-0.728443	5.9783e+06	6.42404e+07					0	0	1162.8	3-	3491.41	-0.277996	3313606	5.12737e+07	1167.47	3-	3505.43	0.233752	2.64453e+06	3.42723e+07	1167.47	3-	3505.43	0.867056	306671	4.86872e+06
Rcpt20180713_293T-si1	293T-si1	1.01	Not Available	0.407906	1166.14	3-	3501.44	0.00839672	1.1376e+06	3.83144e+07					0	0	1162.8	3-	3491.41	0.452368	818174	2.4805e+07	1167.47	3-	3505.43	0.345008	562176	1.42964e+07	1167.47	3-	3505.43	1.4918	128891	2.7923e+06
Rcpt20180927_293T-si1-2	293T-si1	1.31	Not Available	0.311174	1166.14	3-	3501.44	-1.03689	877740	1.78981e+07	1162.8	3-	3491.42	2.23961	7380.75	70981.4	1162.79	3-	3491.4	-1.12006	1.88202e+06	3.24741e+07	1167.47	3-	3505.42	-0.810344	976193	1.38319e+07	1167.47	3-	3505.43	0.969754	62068.6	870188
Rcpt20171219_293T-si2	293T-si2	1.69	Not Available	0.394991	1166.14	3-	3501.44	-0.205801	4.31373e+06	5.51477e+07					0	0	1162.8	3-	3491.41	-0.071776	3.13657e+06	5.03399e+07	1167.47	3-	3505.42	0.0283562	1772879	2.82196e+07	1167.47	3-	3505.43	1.3891	266249	4.6457e+06
Rcpt20180713_293T-si2	293T-si2	1.26	Not Available	0.477439	1166.14	3-	3501.44	0.00839672	1.14189e+06	4.56104e+07					0	0	1162.8	3-	3491.41	-0.071776	766627	3.2982e+07	1167.47	3-	3505.42	-0.0743417	721813	2.59035e+07	1167.47	3-	3505.43	0.447706	212776	4.23061e+06
Rcpt20180927_293T-si2-2	293T-si2	1.29	Not Available	0.311481	1166.14	3-	3501.44	-0.625628	976403	1.66708e+07	1162.8	3-	3491.41	1.78421	5118.18	66377.2	1162.79	3-	3491.41	-0.59592	1.43888e+06	2.41638e+07	1167.47	3-	3505.42	-0.390994	588183	1.00465e+07	1167.47	3-	3505.43	0.653102	69168.1	915082
Rcpt20171219_HeLa-nc	HeLa-nc	1.37	Not Available	0.749064	1166.14	3-	3501.44	-0.625628	3.70552e+06	4.92819e+07					0	0	1162.8	3-	3491.41	0.452368	941946	1.89136e+07	1167.47	3-	3505.43	0.345008	2.49583e+06	4.16056e+07	1167.47	3-	3505.43	0.233752	779803	1.48528e+07
Rcpt20180713_HeLa-nc	HeLa-nc	0.98	Not Available	0.494136	1166.14	3-	3501.44	0.316841	1.11123e+06	4.0251e+07					0	0	1162.8	3-	3491.41	0.770291	468113	2.17651e+07	1167.47	3-	3505.43	0.233752	409838	1.59677e+07	1167.47	3-	3505.43	0.550404	156456	5.29284e+06
Rcpt20180927_HeLa-nc-2	HeLa-nc	0.8	Not Available	0.472222	1166.14	3-	3501.44	0.214026	772635	1.39963e+07					0	0	1162.8	3-	3491.41	0.143037	472269	6.00131e+06	1167.47	3-	3505.42	0.0283562	285849	4.18432e+06	1167.47	3-	3505.43	0.867056	100226	1.18525e+06
Rcpt20171219_HeLa-si1	HeLa-si1	1.23	Not Available	0.23055	1166.14	3-	3501.44	-0.625628	4.1795e+06	3.33402e+07					0	0	1162.79	3-	3491.4	-1.22317	2.69351e+06	3.24353e+07	1167.47	3-	3505.42	0.0283562	594947	7.82363e+06	1167.47	3-	3505.42	-0.390994	103557	1.89497e+06
Rcpt20180713_HeLa-si1	HeLa-si1	1.02	Not Available	0.206571	1166.14	3-	3501.44	-0.41143	983533	3.8552e+07					0	0	1162.8	3-	3491.41	-0.174886	741276	3.36181e+07	1167.47	3-	3505.42	-0.810344	155476	6.81024e+06	1167.47	3-	3505.43	2.01385	69571.9	1.9423e+06
Rcpt20180927_HeLa-si1-2	HeLa-si1	1.23	Not Available	0.182322	1166.14	3-	3501.44	-0.102986	925546	1.37396e+07					0	0	1162.8	3-	3491.41	-0.174886	1.1167e+06	1.94067e+07	1167.47	3-	3505.43	0.233752	206627	3.52878e+06	1167.47	3-	3505.43	1.07245	59917.9	798446
Rcpt20171219_HeLa-si2	HeLa-si2	1.51	Not Available	0.180691	1166.14	3-	3501.44	-0.514245	4966582	6.07929e+07					0	0	1162.8	3-	3491.41	-0.381107	3.1412e+06	6.11879e+07	1167.47	3-	3505.43	0.447706	449426	1.03167e+07	1167.47	3-	3505.43	2.01385	168617	3.17778e+06
Rcpt20180713_HeLa-si2	HeLa-si2	0.95	Not Available	0.160278	1166.14	3-	3501.44	0.00839672	1.29715e+06	4.0831e+07					0	0	1162.8	3-	3491.41	0.0313342	1.09726e+06	3.81477e+07	1167.47	3-	3505.42	-0.493692	182851	5.97695e+06	1167.46	3-	3505.41	-4.14803	51695.5	1.30433e+06
Rcpt20180927_HeLa-si2-2	HeLa-si2	1.22	Not Available	0.163868	1166.14	3-	3501.44	-0.205801	1.07631e+06	2.39503e+07					0	0	1162.8	3-	3491.41	-0.381107	1.4447e+06	3.09874e+07	1167.47	3-	3505.42	-0.390994	228437	5.33407e+06	1167.47	3-	3505.43	1.27785	41878	738945
Rcpt20180529_GFP-ASO	GFP-ASO	1.1	Not Available	0.656212	1166.14	3-	3501.44	0.736668	744390	2.89506e+07					0	0	1162.8	3-	3491.41	0.873401	329576	1.6935e+07	1167.47	3-	3505.43	0.550404	591207	2.61922e+07	1167.47	3-	3505.43	0.233752	206456	6.1328e+06
Rcpt20180529_scaRNA2-ASO	scaRNA2-ASO	0.73	Not Available	0.453072	1166.14	3-	3501.44	-0.728443	1.24155e+06	1.37475e+07					0	0	1162.8	3-	3491.41	-0.174886	552898	6.4412e+06	1167.47	3-	3505.42	-0.390994	260071	3.98004e+06	1167.47	3-	3505.42	-0.0743417	95143	1.35581e+06
Modification site	U2-Unmodified fragment
Identifier	Type	RNA name	Enzyme	Sequence	Frequency	Correction factor	MW theoretical
A	Reference; 13C9-CU	IVT-hU2-13C9CU	A	GGAA*Up	1	0.937527	1681.27
B	Sample; Unmodified	U2 snRNA, intact or 17-188_fragment	A	GGAAUp	1		1672.24
Sample_name	Sample type	Sample/Reference Molar ratio	Modification rate (SILNAS)	Modification rate (Peak area)	A: m/z	A: Charge	A: MW obserbed	A: MW error (ppm)	A: Intensity	A: Area	B: m/z	B: Charge	B: MW obserbed	B: MW error (ppm)	B: Intensity	B: Area
Rcpt20171219_293T-nc	293T-nc	2.96	-0.0155642		839.625	2-	1681.27	-0.477656	4036860	5.42608e+07	835.11	2-	1672.24	-0.315785	11376973	1.53119e+08
Rcpt20180713_293T-nc	293T-nc	2	-0.0981424		839.627	2-	1681.27	1.11638	2.98814e+06	9.28277e+07	835.112	2-	1672.24	1.65762	6.15282e+06	1.88738e+08
Rcpt20180927_293T-nc-2	293T-nc	1.24	0.0164291		839.626	2-	1681.27	-0.120782	7196494	1.43055e+08	835.111	2-	1672.24	0.485538	8228720	1.68696e+08
Rcpt20171219_293T-si1	293T-si1	1.64	-0.112218		839.625	2-	1681.26	-0.703676	1.67188e+06	2.4029e+07	835.111	2-	1672.24	-0.100504	2859057	4.23829e+07
Rcpt20180713_293T-si1	293T-si1	2.3	-0.025801		839.625	2-	1681.27	-0.560926	5.00635e+06	1.05786e+08	835.111	2-	1672.24	-0.100504	11073784	2.42558e+08
Rcpt20180927_293T-si1-2	293T-si1	1.23	-0.0117558		839.626	2-	1681.27	-0.192157	2.8251e+06	1.08077e+08	835.111	2-	1672.24	0.342017	3.29609e+06	1.26086e+08
Rcpt20171219_293T-si2	293T-si2	2.05	-0.0651181		839.625	2-	1681.27	-0.263531	3168048	4.1613e+07	835.111	2-	1672.24	-0.0167837	6485259	8.76175e+07
Rcpt20180713_293T-si2	293T-si2	1.52	-0.0279783		839.626	2-	1681.27	0.818986	3.9852e+06	1.17794e+08	835.112	2-	1672.24	1.44234	5837972	1.76433e+08
Rcpt20180927_293T-si2-2	293T-si2	1.26	0.000924318		839.626	2-	1681.27	-0.120782	811878	7.52484e+07	835.111	2-	1672.24	0.0549766	958173	9.52912e+07
Rcpt20171219_HeLa-nc	HeLa-nc	1.87	-0.104383		839.626	2-	1681.27	-0.049407	723440	1.57014e+07	835.111	2-	1672.24	0.342017	1400709	2.96417e+07
Rcpt20180713_HeLa-nc	HeLa-nc	1.97	-0.043096		839.626	2-	1681.27	0.0933426	4.89005e+06	1.03376e+08	835.111	2-	1672.24	0.557298	9420806	2.01081e+08
Rcpt20180927_HeLa-nc-2	HeLa-nc	0.85	-0.0856463		839.626	2-	1681.27	0.0219678	3.96362e+06	1.09743e+08	835.111	2-	1672.24	0.413778	3429126	9.40354e+07
Rcpt20171219_HeLa-si1	HeLa-si1	1.45	-0.0902001		839.625	2-	1681.26	-0.703676	2.81336e+06	4.21814e+07	835.111	2-	1672.24	-0.0167837	4.1695e+06	6.40091e+07
Rcpt20180713_HeLa-si1	HeLa-si1	2.21	-0.0582778		839.626	2-	1681.27	0.462112	3.84163e+06	1.07939e+08	835.112	2-	1672.24	1.14334	8423470	2.40373e+08
Rcpt20180927_HeLa-si1-2	HeLa-si1	1.2	-0.101753		839.625	2-	1681.26	-0.703676	2.6763e+06	6.10197e+07	835.111	2-	1672.24	0.270257	3.31729e+06	7.57592e+07
Rcpt20171219_HeLa-si2	HeLa-si2	2.06	-0.0560598		839.625	2-	1681.26	-0.775051	2.64301e+06	4.64367e+07	835.111	2-	1672.24	-0.100504	5.39062e+06	9.47164e+07
Rcpt20180713_HeLa-si2	HeLa-si2	2.18	-0.0311108		839.625	2-	1681.27	-0.560926	3.84814e+06	1.09436e+08	835.111	2-	1672.24	-0.0167837	8.10954e+06	2.32495e+08
Rcpt20180927_HeLa-si2-2	HeLa-si2	1.28	-0.0671223		839.625	2-	1681.26	-0.632301	4774961	1.03751e+08	835.11	2-	1672.24	-0.172264	6114739	1.30992e+08
Modification site	5.8S rRNA - 75Gm
Identifier	Type	RNA name	Enzyme	Sequence	Frequency	Correction factor	MW theoretical
A	Reference; 13C10-G	IVT-h5.8S-13C10G	T1	AAUU*Gp	1	0.93434	1643.25
B	Sample; Unmodified	5.8S rRNA	T1	AAUUGp	1		1633.21
C	Sample; Modified	5.8S rRNA	T1	AAUUGmCAGp	1		2626.37
Sample_name	Sample type	Sample/Reference Molar ratio	Modification rate (SILNAS)	Modification rate (Peak area)	A: m/z	A: Charge	A: MW obserbed	A: MW error (ppm)	A: Intensity	A: Area	B: m/z	B: Charge	B: MW obserbed	B: MW error (ppm)	B: Intensity	B: Area	C: m/z	C: Charge	C: MW obserbed	C: MW error (ppm)	C: Intensity	C: Area
Rcpt20171219_293T-nc	293T-nc	2.03	0.975914	0.963266	820.616	2-	1643.25	0.081749	6.19906e+06	1.01015e+08	815.6	2-	1633.21	0.602697	283201	4.48281e+06	1312.18	2-	2626.37	-0.567272	3.9091e+06	1.17551e+08
Rcpt20171219_293T-si1	293T-si1	1.95	0.98135	0.970482	820.616	2-	1643.25	-0.210356	4524883	9.77839e+07	815.6	2-	1633.21	0.370027	153754	3.32651e+06	1312.18	2-	2626.37	-0.475891	2.81717e+06	1.09368e+08
Rcpt20171219_293T-si2	293T-si2	1.95	0.974814	0.962177	820.615	2-	1643.24	-1.69522	4.47763e+06	9.35128e+07	815.599	2-	1633.21	-1.27091	205467	3.82854e+06	1312.18	2-	2626.37	-0.475891	2.78734e+06	9.73933e+07
Rcpt20171219_HeLa-nc	HeLa-nc	2.01	0.97881	0.975052	820.617	2-	1643.25	1.05543	3.57318e+06	7.67314e+07	815.601	2-	1633.22	1.64359	142198	2.89575e+06	1312.18	2-	2626.37	-0.38451	3.70172e+06	1.13177e+08
Rcpt20171219_HeLa-si1	HeLa-si1	2	0.980748	0.966649	820.617	2-	1643.25	0.386025	3.45329e+06	8.57326e+07	815.599	2-	1633.21	-0.450441	124234	3.43399e+06	1312.18	2-	2626.37	-0.293129	3.7861e+06	9.95313e+07
Rcpt20171219_HeLa-si2	HeLa-si2	2.06	0.983185	0.967981	820.616	2-	1643.25	-0.210356	4.08945e+06	8.27334e+07	815.598	2-	1633.21	-1.87095	132350	3.5293e+06	1312.18	2-	2626.37	-0.38451	3.2917e+06	1.06695e+08
Modification site	18S rRNA - 1804Um
Identifier	Type	RNA name	Enzyme	Sequence	Frequency	Correction factor	MW theoretical
A	Reference; 13C10-G	IVT-h18S-13C10G	T1	AACUU*Gp	1	0.926917	1948.29
B	Sample; Unmodified	18S rRNA	T1	AACUUGp	1		1938.25
C	Sample; Modified	18S rRNA	T1	AACUUmGp	1		1952.27
Sample_name	Sample type	Sample/Reference Molar ratio	Modification rate (SILNAS)	Modification rate (Peak area)	A: m/z	A: Charge	A: MW obserbed	A: MW error (ppm)	A: Intensity	A: Area	B: m/z	B: Charge	B: MW obserbed	B: MW error (ppm)	B: Intensity	B: Area	C: m/z	C: Charge	C: MW obserbed	C: MW error (ppm)	C: Intensity	C: Area
Rcpt20171219_293T-nc	293T-nc	0.5	0.89226	0.92791	973.138	2-	1948.29	1.18398	16560013	3.74151e+08	968.124	2-	1938.26	3.64077	826888	1.27836e+07	975.129	2-	1952.27	0.720563	6909951	1.64544e+08
Rcpt20171219_293T-si1	293T-si1	0.41	0.867127	0.900493	973.138	2-	1948.29	1.44062	20333150	4.01046e+08	968.123	2-	1938.26	3.3828	1.02675e+06	1.42183e+07	975.129	2-	1952.27	1.03814	5.13704e+06	1.2867e+08
Rcpt20171219_293T-si2	293T-si2	0.44	0.879937	0.908932	973.138	2-	1948.29	1.12239	11650912	2.43784e+08	968.123	2-	1938.26	2.62955	570508	9.21047e+06	975.129	2-	1952.27	1.40694	2.94108e+06	9.19279e+07
Rcpt20171219_HeLa-nc	HeLa-nc	0.35	0.872218	0.995162	973.137	2-	1948.29	0.188234	2.06566e+06	2.10876e+08	968.127	2-	1938.27	6.54028	85631.9	283561	975.129	2-	1952.27	1.22254	1.87912e+06	5.83294e+07
Rcpt20171219_HeLa-si1	HeLa-si1	0.48	0.756183	0.946921	973.137	2-	1948.29	0.188234	8287555	2.43619e+08	968.125	2-	1938.26	4.7139	899027	5.57741e+06	975.129	2-	1952.27	0.597629	3.80158e+06	9.94994e+07
Rcpt20171219_HeLa-si2	HeLa-si2	0.35	0.912357	0.957666	973.137	2-	1948.29	0.188234	6.07752e+06	1.89478e+08	968.122	2-	1938.26	2.00012	172803	2.47631e+06	975.129	2-	1952.27	0.720563	2.10306e+06	5.60186e+07
Modification site	28S rRNA - 2495Ψ
Identifier	Type	RNA name	Enzyme	Sequence	Frequency	Correction factor	MW theoretical
A	Reference; 13C10-G	IVT-h28S-13C10G	T1	AUC*Gp	4	0.945	1313.21
B	Sample; Unmodified	28S rRNA	T1	AUCGp	4		1303.18
C	Sample; Modified	28S rRNA	T1	AΨCGp	1		1303.18
Sample_name	Sample type	Sample/Reference Molar ratio	Modification rate (SILNAS)	Modification rate (Peak area)	A: m/z	A: Charge	A: MW obserbed	A: MW error (ppm)	A: Intensity	A: Area	B: m/z	B: Charge	B: MW obserbed	B: MW error (ppm)	B: Intensity	B: Area	C: m/z	C: Charge	C: MW obserbed	C: MW error (ppm)	C: Intensity	C: Area
Rcpt20171219_293T-nc	293T-nc	0.42	0.557296	Not Available	655.598	2-	1313.21	-0.798856	17445718	4.48641e+08	650.581	2-	1303.18	-0.152755	5959498	4.48396e+08					Not Available	Not Available
Rcpt20171219_293T-si1	293T-si1	0.44	0.720726	Not Available	655.598	2-	1313.21	0.419532	16930170	5.56154e+08	650.582	2-	1303.18	0.875502	5.77117e+06	1.94182e+08					Not Available	Not Available
Rcpt20171219_293T-si2	293T-si2	0.61	0.522703	Not Available	655.598	2-	1313.21	0.510911	10784891	4.38615e+08	650.582	2-	1303.18	1.05967	5404545	2.13833e+08					Not Available	Not Available
Rcpt20171219_HeLa-nc	HeLa-nc	0.42	0.549436	Not Available	655.599	2-	1313.21	0.876427	24445832	5.28067e+08	650.582	2-	1303.18	1.53543	8369817	1.74838e+08					Not Available	Not Available
Rcpt20171219_HeLa-si1	HeLa-si1	0.57	0.536468	Not Available	655.598	2-	1313.21	0.510911	15180012	4.41036e+08	650.582	2-	1303.18	1.05967	7.08008e+06	1.99201e+08					Not Available	Not Available
Rcpt20171219_HeLa-si2	HeLa-si2	0.56	0.698732	Not Available	655.598	2-	1313.21	0.60229	20564274	6.21564e+08	650.582	2-	1303.18	1.24383	8981605	2.66994e+08					Not Available	Not Available
Modification site	28S rRNA - 3923Gm
Identifier	Type	RNA name	Enzyme	Sequence	Frequency	Correction factor	MW theoretical
A	Reference; 13C10-G	IVT-h28S-13C9CU	A	GAAGAGA*Cp	1	0.915863	2683.43
B	Sample; Unmodified	28S rRNA	A	GAAGAGACp	1		2674.4
C	Sample; Modified	28S rRNA	A	GAAGmAGACp	1		2688.42
Sample_name	Sample type	Sample/Reference Molar ratio	Modification rate (SILNAS)	Modification rate (Peak area)	A: m/z	A: Charge	A: MW obserbed	A: MW error (ppm)	A: Intensity	A: Area	B: m/z	B: Charge	B: MW obserbed	B: MW error (ppm)	B: Intensity	B: Area	C: m/z	C: Charge	C: MW obserbed	C: MW error (ppm)	C: Intensity	C: Area
Rcpt20171219_293T-nc	293T-nc	0.49	0.914572	0.899741	1340.71	2-	2683.44	1.10863	2539728	7.19805e+07	1336.2	2-	2674.41	1.35729	97367.2	3.64267e+06	1343.2	2-	2688.42	1.5176	2.04574e+06	3.269e+07
Rcpt20171219_293T-si1	293T-si1	0.36	0.918634	0.872864	1340.71	2-	2683.44	1.01174	2.22714e+06	7.03383e+07	1336.2	2-	2674.41	0.99085	59748.4	2.51831e+06	1343.21	2-	2688.42	1.79285	471268	1.72896e+07
Rcpt20171219_293T-si2	293T-si2	0.48	0.922396	0.902322	1340.71	2-	2683.44	1.10863	1.58798e+06	7.64876e+07	1336.2	2-	2674.41	1.08059	54175.2	3.36075e+06	1343.2	2-	2688.42	0.609999	838090	3.10455e+07
Rcpt20171219_HeLa-nc	HeLa-nc	0.34	0.885423	0.859267	1340.71	2-	2683.44	1.37694	3307256	8.72693e+07	1336.2	2-	2674.41	0.624413	117998	2.85442e+06	1343.2	2-	2688.42	0.342184	432309	1.74281e+07
Rcpt20171219_HeLa-si1	HeLa-si1	0.45	0.876039	0.866344	1340.71	2-	2683.44	2.10735	1.52625e+06	5.11507e+07	1336.2	2-	2674.41	1.08059	77974.5	2.69251e+06	1343.21	2-	2688.43	2.15738	724883	1.74526e+07
Rcpt20171219_HeLa-si2	HeLa-si2	0.45	0.884124	0.879062	1340.71	2-	2683.44	2.10735	2.00566e+06	7.20101e+07	1336.2	2-	2674.41	2.35938	95784.6	3.88992e+06	1343.2	2-	2688.42	1.42832	1.66769e+06	2.82745e+07
Modification site	28S rRNA - 4643Ψ
Identifier	Type	RNA name	Enzyme	Sequence	Frequency	Correction factor	MW theoretical
A	Reference; 13C10-G	IVT-h28S-13C10G	T1	CUACCAUCU*Gp	1	0.899	3169.44
B	Sample; Unmodified	28S rRNA	T1	CUACCAUCUGp	1		3159.4
C	Sample; Modified	28S rRNA	T1	CUACCAΨCUGp	1		3159.4
Sample_name	Sample type	Sample/Reference Molar ratio	Modification rate (SILNAS)	Modification rate (Peak area)	A: m/z	A: Charge	A: MW obserbed	A: MW error (ppm)	A: Intensity	A: Area	B: m/z	B: Charge	B: MW obserbed	B: MW error (ppm)	B: Intensity	B: Area	C: m/z	C: Charge	C: MW obserbed	C: MW error (ppm)	C: Intensity	C: Area
Rcpt20171219_293T-nc	293T-nc	0.42	0.42171	0.411777	1055.47	3-	3169.44	0.216821	5.43068e+06	9.06131e+07	1052.13	3-	3159.4	0.252326	1.18579e+06	1.9529e+07	1052.13	3-	3159.4	-0.792174	398603	1.3671e+07
Rcpt20171219_293T-si1	293T-si1	0.44	0.502036	0.433197	1055.47	3-	3169.44	1.13496	3.76503e+06	1.0546e+08	1052.13	3-	3159.41	1.52472	741616	2.37572e+07	1052.13	3-	3159.41	1.86655	854152	1.81572e+07
Rcpt20171219_293T-si2	293T-si2	0.61	0.358386	0.405979	1055.47	3-	3169.44	1.71235	3.12174e+06	9.63082e+07	1052.13	3-	3159.41	1.86655	1.0984e+06	3.34041e+07	1052.13	3-	3159.41	1.52472	893814	2.28298e+07
Rcpt20171219_HeLa-nc	HeLa-nc	0.42	0.491209	0.58413	1055.47	3-	3169.44	2.17616	4.50684e+06	1.05579e+08	1052.13	3-	3159.41	1.99	865806	1.52501e+07	1052.13	3-	3159.4	0.128885	1.30127e+06	2.14202e+07
Rcpt20171219_HeLa-si1	HeLa-si1	0.57	0.54851	0.585264	1055.47	3-	3169.44	1.8354	4.32824e+06	8.98468e+07	1052.13	3-	3159.41	2.33183	1.00137e+06	1.4206e+07	1052.13	3-	3159.4	0.252326	1.33881e+06	2.0047e+07
Rcpt20171219_HeLa-si2	HeLa-si2	0.56	0.501201	0.504543	1055.47	3-	3169.44	1.48518	7338421	1.21971e+08	1052.13	3-	3159.41	1.17339	1.84279e+06	2.91022e+07	1052.13	3-	3159.41	0.366272	1.36555e+06	2.96359e+07
